# Supplementary material for: Crystal plasticity as an indicator of the viscous-brittle transition in magmas
Source: Nat Commun. 2017 Dec 4;8:1926. doi: 10.1038/s41467-017-01931-4 (PMC5715024; doi:10.1038/s41467-017-01931-4)
Supplement: Supplementary file 4 — Supplementary Data 1 [file 41467_2017_1931_MOESM4_ESM.xlsx]

## Sheet: Index
Supplementary Dataset	Rock Type	Deformation Conditions	Description of Data	Detail
S2	Colima Andesite COLB2	Starting material	Maps analysed	EBSD AllE map with microlites numbered as per the order of analysis.
			Microlite details	Key parameters of the microlites labeled under "maps analysed" incl. length, aspect ratio and misorientation, measured from misorientation profiles in, shown below, in:
			All microlites distortion	The misorientation profiles of all crystals analysed are under "All microlites distortion" (where x = length in mm, y = misorientation in °)
S3	Colima Andesite COLB2	16 Mpa stress, 30 % strain	Maps analysed	EBSD AllE map with microlites numbered as per the order of analysis.
			Microlite details	Key parameters of the microlites labeled under "maps analysed" incl. length, aspect ratio and misorientation, measured from misorientation profiles in, shown below, in:
			All microlites distortion	The misorientation profiles of all crystals analysed are under "All microlites distortion" (where x = length in mm, y = misorientation in °)
S4	Colima Andesite COLB2	28 Mpa stress, 20 % strain	Maps analysed	EBSD AllE map with microlites numbered as per the order of analysis.
			Microlite details	Key parameters of the microlites labeled under "maps analysed" incl. length, aspect ratio and misorientation, measured from misorientation profiles in, shown below, in:
			All microlites distortion	The misorientation profiles of all crystals analysed are under "All microlites distortion" (where x = length in mm, y = misorientation in °)
S5	Colima Andesite COLB2	28 Mpa stress, 30 % strain	Maps analysed	EBSD AllE map with microlites numbered as per the order of analysis.
			Microlite details	Key parameters of the microlites labeled under "maps analysed" incl. length, aspect ratio and misorientation, measured from misorientation profiles in, shown below, in:
			All microlites distortion	The misorientation profiles of all crystals analysed are under "All microlites distortion" (where x = length in mm, y = misorientation in °)
S6	Colima Andesite COLLAH4	Starting material	Maps analysed	EBSD AllE map with microlites numbered as per the order of analysis.
			Microlite details	Key parameters of the microlites labeled under "maps analysed" incl. length, aspect ratio and misorientation, measured from misorientation profiles in, shown below, in:
			All microlites distortion	The misorientation profiles of all crystals analysed are under "All microlites distortion" (where x = length in mm, y = misorientation in °)
S7	Colima Andesite COLLAH4	16 Mpa stress, 30 % strain	Maps analysed	EBSD AllE map with microlites numbered as per the order of analysis.
			Microlite details	Key parameters of the microlites labeled under "maps analysed" incl. length, aspect ratio and misorientation, measured from misorientation profiles in, shown below, in:
			All microlites distortion	The misorientation profiles of all crystals analysed are under "All microlites distortion" (where x = length in mm, y = misorientation in °)
S8	Colima Andesite COLLAH4	28 Mpa stress, 20 % strain	Maps analysed	EBSD AllE map with microlites numbered as per the order of analysis.
			Microlite details	Key parameters of the microlites labeled under "maps analysed" incl. length, aspect ratio and misorientation, measured from misorientation profiles in, shown below, in:
			All microlites distortion	The misorientation profiles of all crystals analysed are under "All microlites distortion" (where x = length in mm, y = misorientation in °)
S9	Colima Andesite COLLAH4	28 Mpa stress, 30 % strain	Maps analysed	EBSD AllE map with microlites numbered as per the order of analysis.
			Microlite details	Key parameters of the microlites labeled under "maps analysed" incl. length, aspect ratio and misorientation, measured from misorientation profiles in, shown below, in:
			All microlites distortion	The misorientation profiles of all crystals analysed are under "All microlites distortion" (where x = length in mm, y = misorientation in °)
S10	Colima Andesite COLB2	All conditions	Broken microlite details B2	Key parameters of the microlites labeled under "broken microlite details" incl. length, aspect ratio and misorientation, measured from misorientation profiles in:
			All broken microlites distortion B2	The misorientation profiles of all crystals analysed (x = length in mm, y = misorientation in °) along with the TC maps of each broken crystal for all samples of COLB2 under the heading "All broken microlites distortion"
S11	Colima Andesite COLLAH4	All conditions	Broken microlite details LAH4	Key parameters of the microlites labeled under "broken microlite details" incl. length, aspect ratio and misorientation, measured from misorientation profiles in:
			All broken microlites distortion LAH4	The misorientation profiles of all crystals analysed (x = length in mm, y = misorientation in °) along with the TC maps of each broken crystal for all samples of COLLAH4 under the heading "All broken microlites distortion"
