# Supplementary material for: Crystal plasticity as an indicator of the viscous-brittle transition in magmas
Source: Nat Commun. 2017 Dec 4;8:1926. doi: 10.1038/s41467-017-01931-4 (PMC5715024; doi:10.1038/s41467-017-01931-4)
Supplement: Supplementary file 5 — Supplementary Data 2 [file 41467_2017_1931_MOESM5_ESM.xlsx]

## Sheet: B2 starting material
Maps analysed
Microlite details
grain no.	Area [µm²]	Aspect Ratio	length [µm]	max misorientation [degrees]	misorientation per micron [degrees per micron]
1	102.52	6.7819	27.9304	3.68811	0.132047
2	15.28	6.1334	11.4367	3.02347	0.264365
3	16.96	10.29	15.0024	1.83323	0.122196
4	11.36	3.2197	6.22254	2.56246	0.411804
5	57	11.931	32.3245	7.96647	0.246453
6	16.92	5.2468	8.74558	1.76371	0.201668
7	37.16	1.9157	6.51127	2.8801	0.442325
8	10.48	4.7771	7.06274	2.30097	0.325789
9	26	9.216	19.1941	4.79754	0.249949
10	2088.4	2.0808	67.8794	2.69259	0.0396672
11	5.28	6.7222	6.72548	2.80831	0.417563
12	18.2	3.2891	7.59411	2.38226	0.313698
13	16.92	5.1944	7.44853	2.41576	0.324328
14	8.44	4.1113	6.42254	1.58737	0.247156
15	56.6	2.5185	16.1539	1.72375	0.106708
16	277.64	8.2848	50.9269	1.95414	0.0383715
17	43.24	8.2724	18.8309	3.8673	0.20537
18	143.8	7.5326	28.7505	1.59468	0.0554664
19	38.68	4.6455	13.2225	1.83602	0.138856
20	16.8	4.8095	9.50538	2.07243	0.218027
21	18.96	7.7793	12.5966	3.79991	0.301663
22	10.72	4.6118	6.65685	2.37018	0.35605
23	19	6.1972	11.6853	2.39782	0.2052
24	20.08	4.6589	10.0569	2.26725	0.225444
25	31.32	5.3475	13.9941	4.4396	0.317248
26	33.04	1.3832	4.71127	1.63086	0.346162
27	18.52	2.5935	6.50538	1.49744	0.230185
28	40.68	1.2576	7.44853	1.49285	0.200422
30	421.12	1.4811	27.6274	1.23558	0.0447231
31	47.72	1.5882	7.08284	0.927558	0.130958
32	20.28	1.9834	7.02254	3.65184	0.520017
33	29.24	11.781	18.4593	4.46128	0.241682
35	15.2	2.7026	6.70538	1.88792	0.281552
36	34.32	1.3579	6.93137	1.43004	0.206314
37	13.48	5.8933	9.79411	2.03878	0.208164
38	98.64	6.9032	26.0485	5.15517	0.197906
39	10.32	2.5781	4.3598	1.805	0.41401
40	29.32	8.7759	15.5397	2.97011	0.191131
41	24.76	7.4774	14.1279	3.03156	0.214579
42	61.72	1.343	9.03675	1.2594	0.139364
43	16.88	3.5224	7.97401	2.58767	0.324513
44	10.24	8.0807	10.1799	3.85252	0.378444
45	16.56	2.5091	4.49706	1.1305	0.251387
46	71.2	9.4449	32.8368	5.21623	0.158854
47	28.48	3.5838	11.7314	1.74707	0.148923
48	39.72	2.6983	12.5113	1.90387	0.152172
49	20.88	2.7656	8.24853	1.35345	0.164084
50	47.56	9.9318	33.2426	4.04338	0.121632
51	17.64	3.5187	10.0569	1.91592	0.190509
52	68.52	12.358	34.7446	3.42006	0.0984344
53	79.84	8.3399	28.2225	3.86706	0.13702
54	10.24	6.0165	10.0828	1.38566	0.137427
55	23.56	8.849	16.9564	2.79036	0.164561
56	17.56	9.9113	20.8936	5.8668	0.280794
57	22.36	8.6963	24.2024	4.81563	0.198973
58	36.84	8.4058	20.3764	1.76142	0.086444
59	29.24	2.0249	8.29706	1.29067	0.155558
60	1487.3	1.1615	44.1931	2.45046	0.055449
61	18.8	6.1794	12.5539	1.90651	0.151866
62	13.28	10.73	13.4367	6.22357	0.463175
63	27.28	11.616	20.4735	5.41839	0.264654
64	7.6	5.74	15.9564	1.7335	0.10864
65	94.64	9.273	18.8191	2.39639	0.127338
66	10.4	5.0854	29.5446	4.50468	0.152471
All microlites distortion
	1			2			3			4			5			6			7			8			9			10			11			12			13			14			15			16			17
	length (X)	misorientation (Y)		X	Y		X	Y		X	Y		X	Y		X	Y		X	Y		X	Y		X	Y		X	Y		X	Y		X	Y		X	Y		X	Y		X	Y		X	Y		X
	0	0		0	0		0	0		0	0		0	0		0	0		0	0		0	0		0	0		0	0		0	0		0	0		0	0		0	0		0	0		0	0		0
	0.282843	0.411926		0.282843	0.813222		0.2	0.777371		0.282843	0		0.282843	0.30705		0.2	0		0.2	0		0.2	0.677918		0.2	0		0.2	0.800723		0.282843	0.797821		0.2	0.699038		0.2	0.260305		0.282843	0.83827		0.2	1.15099		0.282843	0		0.282843
	0.482843	0.687435		0.482843	1.58807		0.482843	0.41775		0.565685	0.73143		0.482843	0.30705		0.4	0.567513		0.482843	1.52492		0.482843	1.0196		0.4	0.579982		0.4	0.886562		0.482843	0.822162		0.482843	0.821154		0.4	0.458213		0.565685	0.657727		0.482843	0.769504		0.482843	0.285231		0.482843
	0.765685	0.656131		0.765685	0.702569		0.682843	1.52552		0.848528	0.73143		0.765685	1.09371		0.682843	0.567513		0.682843	1.30685		0.682843	0.515142		0.6	0.579982		0.6	0.664321		0.765685	2.09783		0.682843	0.505682		0.6	0.415226		0.848528	0.904622		0.682843	1.21571		0.765685	1.21015		0.765685
	1.04853	0.656131		0.965685	1.28674		0.965685	0.41775		1.13137	0.85419		1.04853	1.09371		0.882843	1.11195		0.965685	0.219445		0.882843	0.677918		0.882843	0.842673		0.882843	0.672894		0.965685	0.677487		0.882843	1.09578		0.8	0.397164		1.13137	0.959777		0.882843	0.980843		0.965685	1.21015		0.965685
	1.24853	0.465638		1.24853	0.572008		1.16569	0.41775		1.41421	0.374415		1.24853	0.7538		1.08284	1.11195		1.16569	0.633478		1.08284	0.677918		1.08284	0.316538		1.08284	1.29679		1.24853	0.781409		1.16569	1.0623		1	0.949309		1.41421	0.437032		1.16569	1.28234		1.24853	1.29812		1.24853
	1.53137	0.734377		1.53137	0.48967		1.44853	0.41775		1.69706	1.55839		1.53137	1.21279		1.28284	1.11195		1.36569	0.625628		1.36569	1.0292		1.28284	0.316538		1.28284	0.603532		1.53137	0.781409		1.36569	0.785286		1.28284	0.502475		1.69706	0.509301		1.36569	1.5363		1.44853	1.29812		1.44853
	1.81421	0.562924		1.73137	0.432778		1.64853	0.41775		1.9799	1.55839		1.81421	0.978644		1.56568	1.63282		1.64853	1.062		1.56568	0.677918		1.48284	0.316538		1.48284	1.0269		1.73137	0.781409		1.64853	0.548389		1.48284	0.84091		1.9799	0.378408		1.64853	1.35536		1.73137	1.75475		1.73137
	2.01421	0.920096		2.01421	1.52599		1.93137	1.04429		2.26274	1.52187		2.01421	0.978644		1.76568	1.67941		1.84853	2.27502		1.76568	0.677918		1.68284	0.316538		1.68284	0.27671		2.01421	0.486339		1.84853	1.08795		1.68284	0.277384		2.26274	0.378408		1.84853	0.752223		1.93137	1.75475		1.93137
	2.29706	0.900413		2.21421	0.550702		2.13137	1.03798		2.54558	0.24858		2.29706	0.978644		1.96568	1.56667		2.13137	0.742671		1.96568	0.656384		1.88284	0.333793		1.88284	0.695948		2.21421	1.12522		2.04853	2.38226		1.88284	0.277384		2.54558	0.597157		2.04853	0.55719		2.21421	1.37294		2.21421
	2.5799	0.43705		2.49706	0.635217		2.41421	0.456927		2.82843	0.24858		2.5799	1.00935		2.16568	1.56667		2.33137	0.644872		2.24853	0.985751		2.08284	0.52037		2.08284	0.722356		2.49706	1.8109		2.33137	0.449364		2.08284	0.497293		2.82843	1.58737		2.33137	0.55719		2.49706	1.37294		2.41421
	2.7799	1.09343		2.69706	0.968013		2.61421	0.456927		3.11127	0.29357		2.86274	1.00935		2.36569	0.86798		2.53137	0.721626		2.44853	0.985751		2.28284	0.763945		2.28284	0.177468		2.7799	0.99954		2.53137	0.789683		2.28284	0.584017		3.11127	0.948211		2.53137	0.55719		2.69706	0.899886		2.69706
	3.06274	1.15013		2.9799	0.968013		2.89706	0.595828		3.39411	0.715504		3.06274	0.539372		2.64853	0.86798		2.81421	1.80513		2.64853	0.965199		2.56569	0.993963		2.56569	1.215		2.9799	0.99954		2.73137	0.93002		2.48284	0.439686		3.31127	1.13004		2.73137	1.08717		2.9799	0.879277		2.89706
	3.34558	0.756364		3.26274	1.16351		3.09706	0.603194		3.67695	1.26164		3.34558	1.00935		2.84853	1.73443		3.01421	2.01604		2.84853	0.965199		2.76568	0.993963		2.76568	0.434024		3.26274	1.58377		3.01421	0.934278		2.68284	0.618464		3.59411	0.948211		3.01421	1.08717		3.1799	0.839547		3.1799
	3.62843	1.07215		3.46274	1.10959		3.29706	0.603194		3.9598	1.26164		3.62843	0.989547		3.04853	0.86798		3.29706	1.44856		3.13137	1.69255		2.96569	0.626612		2.96569	0.522684		3.46274	1.57365		3.21421	0.435401		2.88284	0.824539		3.87696	0.948211		3.21421	1.08717		3.46274	1.22646		3.3799
	3.82843	0.999009		3.74558	1.13379		3.5799	0.686695		4.24264	1.47136		3.82843	1.23639		3.24853	1.42856		3.49706	0.852869		3.33137	1.2955		3.16568	0.779731		3.16568	0.298205		3.74558	1.59379		3.41421	0.735693		3.08284	2.11038		4.1598	0.754031		3.49706	0.647289		3.66274	0.748889		3.66274
	4.11127	3.53571		3.94558	1.13379		3.7799	0.735275		4.52548	0.301335		4.11127	1.4905		3.53137	0.908813		3.69706	1.28942		3.53137	1.2955		3.36569	0.568592		3.36569	0.852817		3.94558	1.48901		3.69706	0.615256		3.28284	0.632993		4.44264	0.667199		3.69706	0.846467		3.94558	1.42853		3.86274
	4.39411	1.17602		4.22843	0.967386		4.06274	0.735275		4.80833	0.327798		4.39411	0.783492		3.73137	0.589135		3.9799	1.60585		3.73137	1.2955		3.56569	0.740231		3.56569	0.638621		4.22843	1.87128		3.89706	0.954211		3.48284	0.840345		4.72548	0.4155		3.89706	0.700899		4.14558	1.09491		4.14558
	4.59411	1.17602		4.51127	1.42502		4.26274	0.572359		5.09117	2.12328		4.59411	2.03266		3.93137	0.589135		4.1799	1.46851		4.01421	1.2955		3.76568	0.568592		3.76568	0.467899		4.51127	1.92723		4.1799	0.639116		3.76568	0.43561		5.00833	1.02925		4.1799	0.700899		4.42843	1.75737		4.34558
	4.87695	1.54986		4.71127	1.26909		4.54558	0.447377		5.37401	1.50835		4.87695	1.6435		4.13137	0.257272		4.3799	1.6278		4.21421	1.34042		4.04853	0.733678		3.96569	1.35018		4.71127	1.68715		4.3799	1.78259		3.96569	0.728203		5.29117	1.31264		4.3799	1.65972		4.71127	1.16681		4.62843
	5.1598	1.02687		4.99411	1.01628		4.74558	0.587925		5.65685	2.56246		5.1598	1.17912		4.41421	0.95471		4.66274	2.27179		4.41421	1.34042		4.24853	0.277192		4.24853	0.773527		4.99411	1.51747		4.5799	0.576201		4.16568	0.696417		5.57401	1.31264		4.5799	0.518017		4.91127	1.16681		4.82843
	5.3598	1.40596		5.19411	1.01628		5.02843	0.391322		5.9397	0.868249		5.3598	2.5668		4.61421	0.95471		4.86274	2.8801		4.61421	2.1007		4.44853	0.924734		4.44853	0.202265		5.19411	1.97093		4.86274	0.562677		4.36569	0.604039		5.85685	1.34244		4.86274	0.942748		5.19411	1.4159		5.11127
	5.64264	1.089		5.47696	1.08801		5.22843	0.592518		6.22254	0.868249		5.64264	1.48126		4.81421	0.985053		5.14558	1.68813		4.89706	1.60407		4.64853	1.13457		4.64853	1.36902		5.47696	2.69104		5.06274	0.979714		4.56569	0.72278		6.1397	1.27128		5.06274	0.942748		5.39411	1.02924		5.31127
	5.92548	1.70647		5.7598	1.5277		5.51127	0.687825					5.92548	1.92435		5.01421	0.985053		5.34558	1.60201		5.09706	2.0365		4.84853	0.732626		4.84853	1.00524		5.7598	2.25966		5.26274	0.894697		4.76569	1.8542		6.42254	1.27128		5.34558	0.597808		5.67696	1.08183		5.59411
	6.12548	1.43819		5.9598	0.90382		5.71127	0.84375					6.12548	3.11712		5.21421	1.76371		5.54558	1.99071		5.29706	2.30097		5.04853	0.883112		5.04853	1.45148		5.9598	1.46944		5.54558	1.23819		4.96568	0.630669					5.54558	0.597808		5.87695	1.08183		5.79411
	6.40833	1.25253		6.24264	2.95013		5.99411	0.84375					6.40833	1.25582		5.49706	1.14394		5.82843	1.67941		5.49706	2.16937		5.24853	0.83587		5.24853	0.551329		6.24264	1.80939		5.74558	1.23819		5.16568	0.345026					5.74558	0.402914		6.1598	1.08183		6.07695
	6.69117	1.27609		6.44264	1.91335		6.19411	0.505109					6.69117	1.26199		5.69706	0.857913		6.02843	1.99071		5.7799	1.99794		5.44853	0.83587		5.44853	0.438255		6.44264	1.80939		5.94558	2.13438		5.36569	0.799406					6.02843	0.531018		6.3598	1.08183		6.27696
	6.89117	1.29215		6.72548	1.40711		6.39411	0.88202					6.89117	2.33013		5.89706	0.857913		6.31127	2.05229		5.9799	2.05663		5.73137	1.27575		5.73137	0.96504		6.72548	2.80831		6.22843	0.778616		5.56569	0.850377					6.22843	0.909777		6.64264	1.10963		6.5598
	7.17401	1.46584		6.92548	0.968799		6.67696	1.02857					7.17401	1.59598		6.09706	1.27712		6.51127	2.05229		6.1799	2.13537		5.93137	1.06799		5.93137	0.933719					6.42843	1.66627		5.76569	2.41576					6.42843	0.694916		6.92548	1.60068		6.7598
	7.45685	1.35159		7.20833	0.8124		6.87695	1.02857					7.45685	2.24264		6.3799	1.0972					6.3799	2.043		6.13137	1.06799		6.13137	0.448101					6.71127	0.79845		5.96568	0.658635					6.71127	0.511762		7.12548	1.35724		7.04264
	7.65685	1.48696		7.49117	1.74204		7.1598	1.01438					7.65685	1.65202		6.5799	1.0972					6.66274	1.99794		6.33137	1.06799		6.33137	0.518427					6.91127	1.28342		6.24853	0.658635					6.91127	0.511762		7.40833	0.846436		7.24264
	7.9397	1.32577		7.69117	1.55481		7.3598	1.14346					7.9397	0.950094		6.7799	1.0972					6.86274	1.99794		6.53137	0.749786		6.53137	0.746089					7.11127	1.11413		6.44853	0.980097					7.19411	1.02867		7.60833	1.25034		7.52548
	8.22254	1.4881		7.97401	1.74435		7.64264	1.01438					8.22254	1.4683		6.9799	1.0972					7.06274	1.99794		6.73137	1.23893		6.73137	0.518951					7.39411	1.6428		6.64853	1.51233					7.39411	1.31947		7.89117	1.47634		7.72548
	8.42254	1.35898		8.17401	1.35274		7.84264	1.25569					8.50538	1.98184		7.1799	1.0972								6.93137	1.62762		6.93137	1.06113					7.59411	0.510173		6.84853	0.674544					7.59411	1.02867		8.09117	1.29144		8.00833
	8.70538	1.42598		8.45685	1.76322		8.12548	0.998568					8.70538	2.4363		7.46274	1.51085								7.13137	1.62762		7.13137	0.820697								7.04853	0.628365					7.87695	0.899402		8.37401	1.24832		8.20833
	8.98822	1.0779		8.7397	2.1123		8.32548	1.0537					8.98822	1.44954		7.66274	1.51085								7.41421	1.9017		7.41421	1.008								7.24853	1.03549					8.07695	0.899402		8.57401	1.43748		8.49117
	9.18822	1.06679		8.9397	2.13993		8.60833	1.15516					9.27107	1.64523		7.86274	1.51085								7.61421	1.9017		7.61421	0.647796								7.44853	1.09071					8.27695	0.77108		8.85685	1.50336		8.69117
	9.47107	1.56208		9.22254	3.02347		8.80833	1.0347					9.47107	2.29984		8.06274	1.16151								7.81421	2.08087		7.81421	1.47661														8.5598	0.77108		9.1397	1.56887		8.97401
	9.75391	1.45846		9.42254	2.12026		9.00833	1.33374					9.75391	1.87048		8.34558	1.15048								8.01421	1.55331		8.01421	0.477734														8.7598	0.768011		9.3397	1.16183		9.17401
	9.95391	1.30454		9.70538	2.25723		9.29117	0.901225					10.0367	1.99997		8.54558	1.15048								8.21421	2.20992		8.21421	1.57573														8.9598	0.768011		9.62254	1.4497		9.45685
	10.2368	1.30454		9.90538	2.046		9.49117	1.23698					10.2368	2.00441		8.74558	1.15048								8.41421	1.08784		8.41421	0.801417														9.24264	0.781641		9.82254	1.2893		9.65685
	10.5196	1.30454		10.1882	2.33305		9.77401	0.97754					10.5196	1.85947											8.61421	1.97013		8.61421	0.801417														9.44264	0.781641		10.1054	1.34388		9.9397
	10.8024	1.46409		10.4711	2.26346		9.97401	0.97754					10.8024	1.9348											8.89706	1.77936		8.81421	0.606024														9.72548	0.869949		10.3054	1.16463		10.1397
	11.0024	1.85055		10.6711	1.81012		10.2569	1.34293					11.0024	2.03666											9.09706	1.77936		9.09706	0.724813														9.92548	1.28963		10.5882	1.76953		10.4225
	11.2853	1.41594		10.9539	2.2375		10.4568	1.3318					11.2853	2.04624											9.29706	1.77936		9.29706	0.410379														10.1255	0.85635		10.7882	1.62272		10.6225
	11.5681	1.41594		11.1539	2.00928		10.7397	1.72043					11.5681	1.94876											9.49706	2.04261		9.49706	2.23181														10.4083	0.85635		11.0711	1.22578		10.9054
	11.7681	1.41594		11.4367	2.00928		10.9397	1.72043					11.7681	1.97381											9.69706	1.72068		9.69706	1.0044														10.6083	1.47505		11.3539	1.95414		11.1054
	12.051	1.27608					11.2225	1.72043					12.051	2.16007											9.89706	2.20538		9.89706	0.571523														10.8083	1.0857		11.5539	1.4517		11.3882
	12.3338	1.27608					11.4225	1.6763					12.3338	2.82106											10.0971	1.59936		10.0971	0.311494														11.0912	1.0857		11.8368	1.25611		11.5882
	12.5338	2.01327					11.7054	1.48155					12.5338	2.21748											10.2971	2.45614		10.2971	0.436309														11.2912	1.0857		12.0367	1.49578		11.8711
	12.8166	1.78491					11.9054	1.83323					12.8166	2.33284											10.5799	2.38969		10.5799	0.858592														11.574	1.0857		12.3196	1.29452		12.0711
	13.0995	1.79667					12.1054	1.48155					13.0995	2.53386											10.7799	2.35437		10.7799	0.747221														11.774	1.40916		12.5196	1.29452		12.3539
	13.2995	1.79667					12.3882	0.669639					13.2995	2.64101											10.9799	2.0778		10.9799	0.376046														11.974	1.23747		12.8024	1.29848		12.5539
	13.5823	2.08043					12.5882	0.669639					13.5823	1.40411											11.1799	2.05069		11.1799	0.634855														12.2569	1.23747		13.0024	1.48888		12.8368
	13.8652	2.08043					12.8711	1.25059					13.8652	2.48297											11.3799	2.57044		11.3799	0.715304														12.4568	1.17313		13.2853	1.4456		13.0367
	14.0652	1.72774					13.0711	1.80743					14.148	2.43639											11.5799	1.92439		11.5799	1.54115														12.6569	1.43786		13.5681	0.985122		13.3196
	14.348	2.03359					13.3539	1.81398					14.348	2.57161											11.7799	1.62223		11.7799	0.949234														12.9397	0.604036		13.7681	1.14665		13.5196
	14.6309	2.01927					13.5539	1.81398					14.6309	2.57161											12.0627	2.09558		11.9799	0.575861														13.1397	1.43745		14.051	1.36245		13.8024
	14.8309	2.01927					13.8368	1.81398					14.9137	3.05801											12.2627	2.86415		12.2627	0.593658														13.4225	1.33578		14.251	1.36245		14.0024
	15.1137	1.9814					14.0367	1.74642					15.1137	3.05801											12.4627	2.86415		12.4627	0.503548														13.6225	1.33578		14.5338	1.29288		14.2853
	15.3965	1.76343					14.3196	1.74642					15.3965	2.99473											12.6627	3.10842		12.6627	0.89117														13.8225	1.33578		14.7338	1.0724		14.4853
	15.5966	1.76343					14.5196	1.65508					15.6794	3.17271											12.8627	2.17266		12.8627	1.52222														14.1054	1.33578		15.0167	0.856064		14.7681
	15.8794	2.15427					14.8024	1.65508					15.8794	2.95507											13.0627	2.94165		13.0627	0.433697														14.3054	0.962661		15.2166	1.36781		14.9681
	16.1622	2.15427					15.0024	1.65508					16.1622	2.51033											13.2627	2.94165		13.2627	0.61178														14.5054	0.962661		15.4995	1.66459		15.251
	16.3622	3.06458											16.4451	3.07652											13.4627	2.52182		13.4627	0.576201														14.7882	0.962661		15.7823	1.4888		15.451
	16.6451	2.28252											16.6451	3.26024											13.7456	2.893		13.6627	0.42715														14.9882	1.40349		15.9823	1.38713		15.7338
	16.9279	1.90645											16.9279	3.63834											13.9456	3.18906		13.9456	0.725789														15.2711	1.72375		16.2652	1.35054		15.9338
	17.1279	2.00082											17.2108	3.60807											14.1456	3.46615		14.1456	1.2286														15.4711	1.72375		16.4652	1.38803		16.2167
	17.4108	2.12389											17.4108	3.42085											14.3456	3.18906		14.3456	0.652768														15.6711	1.14447		16.748	1.56205		16.4167
	17.6936	2.45238											17.6936	3.86101											14.5456	2.40035		14.5456	0.897371														15.9539	0.967202		16.948	1.7225		16.6995
	17.9764	2.47952											17.9764	3.95913											14.7456	2.40035		14.7456	1.62417														16.1539	1.72375		17.2309	1.44489		16.8995
	18.1764	2.47952											18.1764	2.76159											14.9456	2.82074		14.9456	0.611724																	17.4309	1.41771		17.1823
	18.4593	2.52515											18.4593	3.95463											15.1456	2.82074		15.1456	0.600432																	17.7137	1.44355		17.3823
	18.7421	2.52515											18.7421	3.4073											15.4284	3.20908		15.4284	0.480807																	17.9965	1.4064		17.6652
	18.9421	2.4617											19.025	4.34057											15.6284	3.20908		15.6284	0.480807																	18.1965	1.41841		17.8652
	19.225	2.4471											19.225	4.34057											15.8284	3.55858		15.8284	0.69559																	18.4794	1.44778		18.148
	19.5078	2.4471											19.5078	4.27227											16.0284	3.24857		16.0284	1.09129																	18.6794	1.67019		18.348
	19.7078	2.54364											19.7907	5.14892											16.2284	3.24857		16.2284	0.773721																	18.9622	1.70346		18.6309
	19.9907	2.54086											19.9907	4.46698											16.4284	4.14065		16.4284	0.840529																	19.1622	0.900154		18.8309
	20.2735	2.79804											20.2735	4.64561											16.6284	4.05555		16.6284	2.03995																	19.4451	1.37759
	20.4735	2.6751											20.5563	5.12614											16.9113	4.05555		16.8284	0.846642																	19.6451	1.53909
	20.7564	2.79804											20.7564	4.86853											17.1113	4.3164		17.1113	0.68844																	19.9279	1.53909
	21.0392	2.79804											21.0392	4.86853											17.3113	4.3164		17.3113	0.528527																	20.2108	1.57207
	21.2392	2.79804											21.322	4.84981											17.5113	4.3164		17.5113	0.7551																	20.4108	1.46585
	21.522	2.69267											21.522	4.84981											17.7113	4.3164		17.7113	0.670385																	20.6936	1.56426
	21.8049	2.69267											21.8049	5.46486											17.9113	4.47151		17.9113	1.27459																	20.8936	1.73034
	22.0049	3.05409											22.0877	4.8735											18.1113	4.47151		18.1113	0.926508																	21.1764	1.12378
	22.2877	2.38572											22.2877	4.91664											18.3113	4.79754		18.3113	0.892853																	21.3764	1.38209
	22.5706	2.74282											22.5706	5.1679											18.5941	4.55664		18.5113	1.41293																	21.6593	1.53201
	22.7706	2.4715											22.8534	5.51397											18.7941	4.55664		18.7941	0.395072																	21.8593	1.53201
	23.0534	2.73827											23.0534	5.7307											18.9941	4.70864		18.9941	0.550308																	22.1421	1.32225
	23.3362	2.94929											23.3362	5.43913											19.1941	4.70864		19.1941	0.735613																	22.425	1.32225
	23.5362	3.01155											23.6191	5.43913														19.3941	2.55383																	22.625	1.38419
	23.8191	3.01155											23.8191	6.73764														19.5941	1.18234																	22.9078	1.38419
	24.1019	2.79221											24.1019	5.81848														19.7941	0.367389																	23.1078	1.28591
	24.3019	2.79221											24.3848	6.18773											19.1941	4.79754		19.9941	0.923915																	23.3907	1.46975
	24.5848	2.79221											24.6676	5.86														20.277	1.06665																	23.5907	1.36109
	24.8676	2.82278											24.8676	6.56605														20.477	1.7316																	23.8735	1.41095
	25.1505	3.17723											25.1505	6.75959														20.677	0.946479																	24.0735	1.55335
	25.3505	3.04274											25.4333	6.75959														20.877	0.888617																	24.3563	1.20069
	25.6333	3.27977											25.6333	6.26313														21.077	0.734195																	24.6392	1.737
	25.9161	3.27977											25.9161	6.63482														21.277	2.69259																	24.8392	1.19208
	26.1162	3.18612											26.199	5.84406														21.477	1.02288																	25.122	1.58478
	26.399	3.2531											26.399	6.3491														21.677	0.79469																	25.322	1.47707
	26.6818	3.68811											26.6818	7.34237														21.9598	1.72629																	25.6049	1.28137
	26.8818	3.37479											26.9647	6.71758														22.1598	0.579614																	25.8049	1.47523
	27.1647	3.37479											27.1647	7.28601														22.3598	0.674363																	26.0877	1.47418
	27.4475	3.53105											27.4475	6.77117														22.5598	1.69835																	26.2877	1.2456
	27.6475	3.53105											27.7304	7.17911														22.7598	0.564878																	26.5706	1.20036
	27.9304	3.66631											27.9304	7.01185														22.9598	0.897142																	26.8534	1.16574
													28.2132	7.29395														23.1598	0.698103																	27.0534	1.50338
													28.4961	6.92279														23.3598	0.698103																	27.3362	1.4578
													28.696	7.16036														23.6426	0.461636																	27.5362	1.0068
													28.9789	7.41135														23.8426	0.476088																	27.8191	1.19845
													29.2617	7.71017														24.0426	0.405861																	28.0191	0.942621
													29.4617	7.9274														24.2426	1.36463																	28.3019	1.19211
													29.7446	7.58563														24.4426	1.39152																	28.5019	1.34794
													30.0274	7.08992														24.6426	1.01713																	28.7848	1.40954
													30.3103	7.50866														24.8426	1.48448																	29.0676	1.42296
													30.5103	7.50804														25.1255	0.313204																	29.2676	1.61584
													30.7931	7.05206														25.3255	0.313204																	29.5505	1.39715
													31.0759	7.60891														25.5255	0.532351																	29.7505	1.17119
													31.276	7.25915														25.7255	0.841197																	30.0333	1.56242
													31.5588	7.96647														25.9255	0.42931																	30.2333	1.23892
													31.8416	7.64074														26.1255	1.46245																	30.5161	1.46269
													32.0416	7.64074														26.3255	0.810349																	30.7161	1.23519
													32.3245	7.90037														26.5255	0.439961																	30.999	0.990345
																												26.8083	0.22508																	31.2818	0.990345
																												27.0083	0.504829																	31.4818	1.60459
																												27.2083	0.442016																	31.7647	1.04116
																												27.4083	0.581155																	31.9647	1.1827
																												27.6083	0.581155																	32.2475	1.18258
																												27.8083	0.302597																	32.4475	1.18258
																												28.0083	0.674397																	32.7304	1.52921
																												28.2083	0.505308																	32.9304	1.17612
																												28.4912	0.505308																	33.2132	1.19585
																												28.6912	0.505308																	33.496	1.10982
																												28.8912	0.838451																	33.696	0.792889
																												29.0912	0.571791																	33.9789	0.853201
																												29.2912	0.779947																	34.1789	1.37792
																												29.4912	0.779947																	34.4617	1.40483
																												29.6912	1.37967																	34.6617	1.30831
																												29.974	0.358694																	34.9446	1.2792
																												30.174	0.458167																	35.1446	0.925674
																												30.374	0.458167																	35.4274	0.887733
																												30.574	0.458167																	35.7103	1.31064
																												30.774	0.556095																	35.9103	1.40818
																												30.974	0.81504																	36.1931	1.02516
																												31.174	0.81504																	36.3931	0.965128
																												31.374	1.06653																	36.676	1.93946
																												31.6568	0.706086																	36.876	1.7433
																												31.8569	0.347249																	37.1588	1.89502
																												32.0568	0.414634																	37.3588	1.06665
																												32.2569	0.759879																	37.6416	1.26679
																												32.4569	0.361094																	37.9245	0.930106
																												32.6568	0.700236																	38.1245	1.18522
																												32.8569	1.27511																	38.4073	0.886316
																												33.0568	0.592424																	38.6073	1.23722
																												33.3397	0.864511																	38.8902	1.55065
																												33.5397	0.423912																	39.0902	1.21718
																												33.7397	0.310883																	39.373	0.924447
																												33.9397	1.51021																	39.573	0.927437
																												34.1397	0.303413																	39.8558	0.927437
																												34.3397	0.841275																	40.1387	0.955247
																												34.5397	0.0603595																	40.3387	0.918564
																												34.8225	0.608235																	40.6215	0.880277
																												35.0225	0.688236																	40.8215	0.664168
																												35.2225	0.595467																	41.1044	1.07517
																												35.4225	0.634852																	41.3044	1.16608
																												35.6225	0.598214																	41.5872	1.68404
																												35.8225	0.756416																	41.7872	1.22241
																												36.0225	0.756416																	42.0701	1.49724
																												36.2225	0.550712																	42.3529	1.49724
																												36.5054	1.84194																	42.5529	1.31917
																												36.7054	0.866902																	42.8357	1.31917
																												36.9054	0.846549																	43.0357	1.31917
																												37.1054	0.891964																	43.3186	1.61758
																												37.3054	0.435944																	43.5186	1.31014
																												37.5054	0.435944																	43.8014	0.89746
																												37.7054	0.57357																	44.0014	1.20194
																												37.9054	0.704188																	44.2843	1.20194
																												38.1882	0.823244																	44.5671	1.5039
																												38.3882	0.138776																	44.7671	0.886602
																												38.5882	0.537727																	45.05	0.886602
																												38.7882	0.537727																	45.25	1.46263
																												38.9882	0.777112																	45.5328	1.46263
																												39.1882	0.607859																	45.7328	0.961924
																												39.3882	0.780213																	46.0156	0.862286
																												39.6711	0.786741																	46.2156	0.862286
																												39.8711	0.786741																	46.4985	0.862286
																												40.0711	0.529194																	46.7813	1.69265
																												40.2711	0.430559																	46.9813	0.924943
																												40.4711	0.879681																	47.2642	0.828108
																												40.6711	1.07168																	47.4642	0.828108
																												40.8711	2.5145																	47.747	1.08005
																												41.0711	0.373506																	47.947	0.921612
																												41.3539	1.1237																	48.2299	0.923897
																												41.5539	1.09041																	48.4299	0.977343
																												41.7539	0.31834																	48.7127	0.834939
																												41.9539	0.506564																	48.9955	0.909253
																												42.1539	0.759032																	49.1955	0.909253
																												42.3539	0.626437																	49.4784	1.02845
																												42.5539	0.759032																	49.6784	1.02845
																												42.7539	0.611467																	49.9612	1.00503
																												43.0367	0.538331																	50.1612	1.16637
																												43.2368	0.644421																	50.4441	1.63946
																												43.4368	0.317744																	50.6441	1.58502
																												43.6367	1.17823																	50.9269	1.7293
																												43.8368	0.861458
																												44.0367	1.52392
																												44.2368	0.752962
																												44.5196	0.85932
																												44.7196	0.724761
																												44.9196	1.40998
																												45.1196	1.13946
																												45.3196	0.58059
																												45.5196	0.823558
																												45.7196	0.408938
																												45.9196	0.40923
																												46.2024	0.961736
																												46.4024	0.677627
																												46.6024	0.402364
																												46.8024	0.320039
																												47.0024	1.11801
																												47.2024	0.469505
																												47.4024	0.59459
																												47.6024	2.56434
																												47.8853	0.291612
																												48.0853	0.733897
																												48.2853	1.92862
																												48.4853	1.40351
																												48.6853	0.562823
																												48.8853	0.863579
																												49.0853	0.699977
																												49.3681	1.0815
																												49.5681	0.788474
																												49.7681	0.17142
																												49.9681	0.788474
																												50.1681	1.34592
																												50.3681	1.58976
																												50.5681	1.55114
																												50.7681	0.72974
																												51.051	0.660477
																												51.251	0.608413
																												51.451	0.279348
																												51.651	0.714888
																												51.851	0.754407
																												52.051	0.754407
																												52.251	0.441268
																												52.451	0.592369
																												52.7338	0.309751
																												52.9338	0.284281
																												53.1338	1.45262
																												53.3338	0.835136
																												53.5338	0.388842
																												53.7338	0.476358
																												53.9338	0.81438
																												54.2167	0.87384
																												54.4166	0.87384
																												54.6166	1.44447
																												54.8167	0.58553
																												55.0166	0.58553
																												55.2167	1.55915
																												55.4166	0.444118
																												55.6166	0.58553
																												55.8995	0.488862
																												56.0995	0.488862
																												56.2995	0.466676
																												56.4995	0.305617
																												56.6995	0.760747
																												56.8995	0.816693
																												57.0995	1.49811
																												57.2995	1.1351
																												57.5823	1.55521
																												57.7823	0.564657
																												57.9823	0.564657
																												58.1823	0.564657
																												58.3823	0.564657
																												58.5823	0.128331
																												58.7823	0.420852
																												59.0652	0.498656
																												59.2652	0.498656
																												59.4652	0.894787
																												59.6652	0.894787
																												59.8652	0.733423
																												60.0652	0.680471
																												60.2652	0.342028
																												60.4652	0.166839
																												60.748	0.35565
																												60.948	0.35565
																												61.148	0.595518
																												61.348	0.595518
																												61.548	0.710866
																												61.748	0.493022
																												61.948	0.722783
																												62.148	1.53342
																												62.4309	1.53342
																												62.6309	1.53342
																												62.8309	1.07459
																												63.0309	0.97727
																												63.2309	0.97727
																												63.4309	0.97727
																												63.6309	0.97727
																												63.9137	1.04768
																												64.1137	1.04768
																												64.3137	1.38737
																												64.5137	0.57467
																												64.7137	0.57467
																												64.9137	0.901721
																												65.1137	1.38778
																												65.3137	1.43174
																												65.5965	0.435495
																												65.7965	0.240661
																												65.9965	0.435495
																												66.1966	0.836232
																												66.3966	0.6391
																												66.5965	0.6391
																												66.7965	0.6391
																												66.9965	1.10669
																												67.2794	1.10669
																												67.4794	0.785813
																												67.6794	1.10669
[truncated: 97 more columns]
