# Supplementary material for: Crystal plasticity as an indicator of the viscous-brittle transition in magmas
Source: Nat Commun. 2017 Dec 4;8:1926. doi: 10.1038/s41467-017-01931-4 (PMC5715024; doi:10.1038/s41467-017-01931-4)
Supplement: Supplementary file 6 — Supplementary Data 3 [file 41467_2017_1931_MOESM6_ESM.xlsx]

## Sheet: B2 16MPa 30%
Maps analysed
																										.
Microlite details
grain no.	Area [µm²]	Aspect Ratio	length [µm]	max misorientation [degrees]	misorientation per micron [degrees per micron]
1	15.69	4.2044	8.54237	2.13365	0.249772
2	14.569	6.2121	10.3429	1.87959	0.181727
3	21.173	1.5263	5.11287	1.5342	0.300066
4	15.21	6.4923	10.9431	2.53098	0.231285
5	29.258	9.9831	18.9858	3.82219	0.201318
6	31.3	4.7609	12.4833	3.33063	0.266807
7	69.123	13.968	23.244	3.84413	0.165382
8	62.479	9.8605	26.573	3.75489	0.141305
9	58.116	15.27	32.466	4.66177	0.143589
10
11	6.324	2.6905	4.20131	1.91683	0.456245
12	8.3652	3.0195	5.69884	2.08712	0.366237
13	7.1245	4.1503	5.69295	3.28654	0.5773
14	7.8449	3.4394	5.69295	1.87279	0.328966
15	16.37	4.6108	8.39085	1.21032	0.144242
16	21.053	5.4143	11.5031	2.79556	0.243027
17	98.301	1.3157	10.0399	1.44224	0.143651
18	32.42	9.4898	18.0198	3.52336	0.195527
19	105.55	6.2367	24.4302	3.47661	0.142308
20	69.563	5.1092	11.0319	1.88807	0.171147
21	39.465	3.6658	13.5013	2.77108	0.205246
22	90.497	9.3413	28.2941	2.81278	0.0994124
23	24.695	1.9704	8.8253	4.43618	0.502666
24	11.807	5.5348	9.49413	1.9631	0.20677
25	37.263	5.3861	14.15	1.76235	0.124548
26	209.85	2.2309	24.4326	4.29631	0.175843
27	10.086	6.304	8.97682	2.22353	0.247697
28	10.727	8.0473	11.2604	4.56137	0.405082
29	29.819	5.8471	14.5016	4.68283	0.322918
30	44.348	6.5617	15.9814	2.92293	0.182895
31	34.742	12.597	23.1091	6.16321	0.2667
32
33	18.732	7.4521	6.8791	1.20731	0.175504
34	79.089	1.3312	9.81728	1.70704	0.173881
35
36	79.089	1.3312	37.2876	2.0848	0.0559113
37	20.933	2.4734	7.57638	1.98489	0.261984
38	13.368	5.1883	7.35621	1.8889	0.256776
39	70.404	2.5641	11.6522	1.26275	0.108371
40	94.699	13.453	35.185	2.13681	0.0607307
All microlites distortion
	1			2			3			4			5			6			7			8			9			10			11			12			13			14			15			16			17
	X	Y		X	Y		X	Y		X	Y		X	Y		X	Y		X	Y		X	Y		X	Y		not plag			X	Y		X	Y		X	Y		X	Y		X	Y		X	Y		X
	0	0		0	0		0	0		0	0		0	0		0	0		0	0		0	0		0	0					0	0		0	0		0	0		0	0		0	0		0	0		0
	0.282931	0.849701		0.200063	0		0.282931	0		0.200063	0.351457		0.200063	0.928926		0.282931	1.04478		0.200063	0.12706		0.282931	0		0.282931	1.4476					0.200063	1.91683		0.200063	0.638726		0.282931	0.835649		0.282931	0		0.282931	0		0.282931	1.45323		0.282931
	0.482994	0.981378		0.482994	0		0.482994	0.260936		0.482994	0.267043		0.400125	1.06056		0.565862	1.07479		0.482994	0.402134		0.482994	1.70592		0.482994	1.0497					0.400125	1.80899		0.400125	0.698355		0.565862	1.46365		0.565862	0.39305		0.565862	0.666214		0.565862	1.45323		0.482994
	0.765925	0.995643		0.683056	0.329089		0.765925	0.537225		0.683056	0.482635		0.600187	1.06056		0.848793	0.408342		0.683056	0.917012		0.765925	1.8166		0.765925	1.19936					0.600187	0.545888		0.683056	0.413845		0.848793	0.705284		0.848793	0.597325		0.765925	0.666214		0.765925	0.982053		0.765925
	0.965987	0.553025		0.965987	0.198438		0.965987	0.504045		0.965987	0.32652		0.80025	0.952896		1.13172	0.751189		0.883119	0.374154		1.04886	1.11611		1.04886	1.33378					0.80025	0.725694		0.883119	0.790877		1.04886	1.34703		1.04886	0.263814		1.04886	0.901669		1.04886	0.487763		1.04886
	1.24892	1.14894		1.16605	0.198438		1.24892	0.431041		1.16605	0.708461		1.00031	0.510404		1.41466	0.817964		1.08318	0.630079		1.33179	1.11611		1.33179	1.33378					1.00031	1.40055		1.08318	0.603307		1.33179	1.07154		1.33179	0.558431		1.33179	0.941526		1.33179	0.756998		1.33179
	1.53185	1.2849		1.44898	1.14834		1.44898	0.356148		1.44898	0.336336		1.20037	0.510404		1.69759	0.813789		1.36611	0.891403		1.53185	0.587351		1.53185	1.33378					1.20037	0.793728		1.28324	0.603307		1.61472	1.12836		1.61472	0.486242		1.61472	0.787134		1.61472	1.41904		1.53185
	1.73191	1.22776		1.64904	0.882384		1.73191	0.221435		1.64904	0.64884		1.48331	0.510404		1.98052	0.714876		1.56618	0.740324		1.81478	0.833118		1.81478	1.24423					1.40044	0.861682		1.56618	0.713183		1.89765	0.357413		1.89765	1.43189		1.81478	0.831247		1.89765	1.05628		1.81478
	2.01484	0.81688		1.93197	0.596077		1.93197	0.108102		1.93197	0.294979		1.68337	0.571833		2.18058	1.67307		1.76624	0.693345		2.09771	2.25803		2.09771	0.937541					1.6005	1.40289		1.76624	0.370956		2.18058	1.38789		2.18058	1.17979		2.09771	0.955499		2.18058	1.05628		2.09771
	2.29777	0.811651		2.13204	0.40888		2.21491	0.475929		2.13204	0.270701		1.88343	0.571833		2.46351	0.948449		1.9663	1.26842		2.29777	0.313587		2.29777	0.937541					1.80056	0.758672		1.9663	0.99772		2.46351	1.27503		2.46351	0.559169		2.38064	0.515924		2.38064	0.878757		2.29777
	2.49784	0.811651		2.41497	0.604913		2.41497	0.528123		2.41497	0.512373		2.08349	0.790113		2.74644	0.629012		2.24923	0.992491		2.58071	0.543483		2.58071	0.787073					2.00062	0.597107		2.16636	0.610904		2.74644	0.890011		2.74644	0.637295		2.66357	0.515924		2.66357	0.878757		2.58071
	2.78077	0.675841		2.61503	0.604913		2.6979	1.5342		2.61503	0.618682		2.28356	0.594406		3.02937	0.700092		2.44929	0.988485		2.86364	0.866712		2.86364	1.44802					2.20069	1.43676		2.44929	0.703161		2.94651	1.09756		2.94651	0.526203		2.86364	0.602688		2.94651	1.59551		2.86364
	2.98083	0.811651		2.89796	1.24917		2.89796	0.789703		2.89796	0.569001		2.48362	0.594406		3.3123	0.37047		2.64936	0.775371		3.0637	0.65528		3.14657	1.08691					2.40075	0.756015		2.64936	0.703161		3.22944	1.27031		3.22944	0.649079		3.14657	0.835472		3.22944	1.59551		3.0637
	3.26376	0.880046		3.09802	1.3919		3.18089	0.552598		3.09802	0.628669		2.68368	1.23319		3.59524	1.24501		2.84942	1.2548		3.34663	0.505315		3.34663	0.424381					2.60081	1.03282		2.84942	0.339555		3.51237	0.817335		3.51237	0.880888		3.4295	0.835472		3.51237	1.59551		3.34663
	3.54669	1.36085		3.38096	1.44451		3.38096	0.927318		3.29809	0.632911		2.88374	0.480201		3.87817	0.998861		3.13235	0.865575		3.62956	0.254043		3.62956	0.424381					2.80088	1.21252		3.04948	0.886992		3.7953	0.977697		3.7953	0.351559		3.71243	0.760412		3.71243	1.91944		3.62956
	3.74675	0.578695		3.58102	0.605424		3.66389	0.40308		3.58102	1.30632		3.08381	0.593591		4.1611	0.80665		3.33241	1.35893		3.91249	0.254043		3.91249	1.12414					3.00094	1.33753		3.24954	0.630813		4.07823	1.59689		4.07823	1.87279		3.91249	0.760412		3.99536	1.91944		3.91249
	4.02969	1.05627		3.86395	1.33144		3.86395	0.30848		3.78108	0.908673		3.28387	0.762837		4.44403	0.591565		3.53247	1.56206		4.11256	1.00179		4.11256	0.747275					3.201	1.01718		3.53247	1.03772		4.36116	2.02746		4.36116	0.81542		4.19542	0.695771		4.27829	1.91944		4.11256
	4.22975	1.58		4.06401	1.33144		4.14688	0.571028		4.06401	0.600853		3.48393	0.523564		4.72696	0.490265		3.73254	1.46309		4.39549	2.00632		4.39549	1.01827					3.40106	1.56552		3.73254	1.46573		4.64409	3.28654		4.64409	1.29916		4.47835	0.669469		4.56122	1.91944		4.39549
	4.51268	1.72351		4.34694	0.951528		4.34694	0.472691		4.26407	0.832679		3.68399	0.523564		5.00989	0.970426		4.01547	1.03692		4.67842	1.31493		4.67842	1.13786					3.60113	1.04992		3.9326	0.90987		4.84415	1.10526		4.84415	1.49819		4.76128	0.669469		4.84415	1.52082		4.67842
	4.79561	0.980062		4.54701	0.951528		4.62987	0.698041		4.54701	0.858644		3.88406	0.523564		5.29282	0.598583		4.21553	0.715942		4.87848	1.20323		4.96135	1.13786					3.80119	1.44951		4.13266	0.968889		5.12709	2.07476		5.12709	0.731412		4.96135	0.686078		5.04422	1.50339		4.87848
	4.99567	1.19396		4.82994	1.07004		4.82994	0.703662		4.74707	0.771433		4.16699	0.523564		5.57575	0.769845		4.41559	1.04497		5.16141	1.76113		5.16141	1.13786					4.00125	1.76345		4.41559	1.35995		5.41002	2.40243		5.41002	1.21163		5.24428	0.746685		5.32715	1.27009		5.16141
	5.2786	0.999307		5.03	1.07004		5.11287	0.735776		5.03	1.19048		4.36705	0.356567		5.85869	2.23749		4.61566	1.13798		5.44434	2.44446		5.44434	1.13786					4.20131	1.42074		4.61566	0.839929		5.69295	0.784104		5.69295	0.789174		5.52721	0.746685		5.61008	1.3345		5.44434
	5.47867	1.08388		5.31293	1.87959					5.23006	1.3998		4.56711	0.764281		6.14162	0.769967		4.89859	1.1207		5.6444	0.997836		5.72727	0.190617								4.81572	0.839929								5.81014	0.859194		5.89301	1.3345		5.6444
	5.7616	1.50082		5.51299	1.27209					5.51299	1.40372		4.76717	0.356567		6.42455	0.635468		5.09865	1.78953		5.92734	0.711059		5.92734	1.26085								5.01578	1.3048								6.0102	0.868282		6.17594	1.3345		5.92734
	6.04453	1.52591		5.79592	1.37903					5.71305	1.24252		4.96724	0.647123		6.62461	0.834103		5.29871	1.69336		6.21027	1.51588		6.21027	1.36502								5.29871	2.08712								6.29314	0.977213		6.45887	1.32163		6.21027
	6.24459	1.03053		5.99599	1.45585					5.91312	1.4241		5.1673	0.191408		6.90754	0.619619		5.49877	1.69336		6.4932	0.933705		6.4932	1.36502								5.49877	0.728346								6.57607	1.01004		6.65893	1.15274		6.4932
	6.52752	1.25122		6.27892	1.45585					6.19605	1.1932		5.36736	1.20299		7.19047	0.769193		5.7817	1.35081		6.69326	3.37292		6.77613	0.879608								5.69884	0.728346								6.859	0.821931		6.94187	1.33927		6.69326
	6.81045	1.30116		6.47898	1.52196					6.39611	1.28336		5.56743	0.138369		7.4734	2.27718		5.98177	1.01581		6.97619	0.804165		6.97619	1.25983																	7.05906	0.604371		7.2248	1.33927		6.97619
	7.01052	1.72326		6.76191	1.52196					6.67904	1.56824		5.76749	0.700034		7.75633	0.916137		6.18183	1.81911		7.25912	1.54648		7.25912	1.13524																	7.34199	0.991115		7.50773	1.83253		7.25912
	7.29345	1.38407		6.96197	1.03658					6.8791	1.65782		5.96755	0.49287		8.03927	0.849076		6.38189	1.45333		7.45918	0.588333		7.54205	1.02122																	7.62492	1.09286		7.79066	1.61181		7.45918
	7.49351	1.99109		7.2449	1.2776					7.16204	1.57455		6.16761	0.49287		8.3222	1.21564		6.66482	1.67659		7.74212	0.694785		7.74212	0.686661																	7.90785	0.866415		7.99072	1.61181		7.74212
	7.77644	1.36069		7.44497	1.2776					7.3621	1.53957		6.36768	0.644456		8.60513	0.685993		6.86489	1.37482		8.02505	0.442068		8.02505	0.686661																	8.10792	0.866415		8.27365	1.61181		8.02505
	8.05937	1.11159		7.7279	1.2776					7.64503	1.86467		6.56774	0.244059		8.88806	1.16183		7.06495	1.79975		8.22511	1.06283		8.30798	1.44853																	8.39085	1.21032		8.55658	1.49519		8.22511
	8.25943	2.06972		7.92796	1.51605					7.84509	1.8318		6.85067	0.244059		9.17099	3.33063		7.26501	1.55475		8.50804	0.880101		8.59091	1.71923																				8.83952	1.49519		8.50804
	8.54237	2.13365		8.21089	0.944265					8.12802	1.74092		7.05073	0.731593		9.45392	2.882		7.54794	1.63538		8.79097	0.67232		8.79097	0.74144																				9.12245	1.56078		8.79097
				8.41095	0.926386					8.32808	2.30131		7.25079	0.244059		9.73685	1.44929		7.74801	1.7485		9.0739	1.44704		9.0739	0.791972																				9.32251	2.2457		9.0739
				8.69388	0.926386					8.61102	2.13462		7.45086	0.385772		10.0198	3.23223		7.94807	1.98372		9.27397	1.06766		9.35683	0.801158																				9.60544	1.56368		9.27397
				8.89395	0.926386					8.81108	2.35257		7.65092	0.302131		10.3027	1.77701		8.14813	1.28193		9.5569	0.797731		9.63977	1.10205																				9.88837	1.60339		9.5569
				9.17688	1.50598					9.01114	2.05814		7.85098	0.34107		10.5856	1.07473		8.43106	1.17145		9.83983	0.888475		9.83983	1.44475																				10.1713	1.60339		9.83983
				9.37694	1.1795					9.29407	1.96758		8.05104	0.302131		10.7857	2.60692		8.63112	1.90804		10.0399	0.880383		10.1228	1.13263																				10.4542	1.38559		10.0399
				9.65987	1.32965					9.49413	2.28537		8.25111	0.478953		11.0686	3.05204		8.83119	1.4107		10.3228	2.4829		10.4057	1.10205																				10.7372	1.8166
				9.85994	0.675763					9.77707	2.44254		8.45117	0.478953		11.3516	2.63171		9.03125	1.60284		10.6058	1.14529		10.6058	1.34083																				10.9372	2.04866
				10.1429	0.748781					9.97713	1.97174		8.65123	0.803741		11.6345	2.63171		9.31418	1.42151		10.8058	1.03931		10.8887	1.34083																				11.2202	2.37621
				10.3429	1.38964					10.2601	2.26014		8.85129	0.537521		11.9174	2.01948		9.51424	1.59507		11.0887	1.03931		11.1716	1.72949																				11.5031	2.79556
										10.4601	2.33567		9.05136	0.537521		12.2004	1.62018		9.7143	1.95413		11.3717	1.03931		11.4545	1.77136
										10.7431	2.53098		9.25142	1.25108		12.4833	1.62018		9.91437	2.01354		11.6546	0.954817		11.6546	1.43822
										10.9431	2.53098		9.53435	3.06173					10.1973	1.5412		11.8547	1.53576		11.9375	1.55615
													9.73441	0.46162					10.3974	1.68768		12.1376	1.1053		12.2205	1.56527
													9.93447	0.233483					10.5974	2.15742		12.4205	1.30382		12.4205	0.908735
													10.1345	0.472799					10.7975	1.3889		12.6206	1.85149		12.7035	2.18321
													10.3346	0.908953					11.0804	2.03324		12.9035	1.90222		12.9864	2.01364
													10.5347	0.908953					11.2805	1.6411		13.1865	2.80034		13.2693	2.54291
													10.7347	0.128477					11.4805	1.96321		13.4694	1.54261		13.4694	1.98112
													10.9348	0.650335					11.6806	1.20958		13.6694	0.95193		13.7523	1.98112
													11.1349	0.619684					11.9635	1.83858		13.9524	1.47768		14.0352	2.25234
													11.3349	0.42923					12.1636	2.59861		14.2353	1.62724		14.2353	1.84871
													11.535	0.42923					12.3637	1.99975		14.4354	1.46688		14.5182	2.1673
													11.735	0.606783					12.6466	2.52587		14.7183	0.899522		14.8012	1.73019
													11.9351	0.344175					12.8467	2.31396		15.0012	2.33739		15.0841	1.65556
													12.1352	0.344175					13.0467	2.4328		15.2013	2.24029		15.2842	2.09565
													12.4181	0.920289					13.2468	2.82517		15.4842	1.98477		15.5671	2.34486
													12.6182	0.875484					13.5297	1.77631		15.7672	2.27105		15.85	2.70931
													12.8182	0.875484					13.7298	2.75939		16.0501	1.49676		16.0501	2.34486
													13.0183	0.440214					13.9298	2.3837		16.2502	0.435735		16.333	2.34486
													13.2183	0.440214					14.1299	2.45118		16.5331	2.15608		16.616	2.47972
													13.4184	0.440214					14.4128	2.58889		16.816	1.5559		16.8989	2.53901
													13.6185	0.68219					14.6129	2.58889		17.0161	2.19704		17.0989	2.41517
													13.8185	0.628923					14.813	2.93718		17.299	2.4831		17.3819	2.41517
													14.0186	0.628923					15.013	2.93718		17.5819	1.4356		17.6648	2.49046
													14.2187	0.944369					15.2959	2.53762		17.782	2.1488		17.8649	2.67621
													14.4187	0.460903					15.496	2.73989		18.0649	2.93213		18.1478	2.67621
													14.6188	0.593314					15.6961	2.83187		18.3479	3.14228		18.4307	2.71742
													14.8188	0.593314					15.8961	2.83187		18.6308	2.82933		18.7137	3.34433
													15.1018	1.30404					16.1791	2.08855		18.8309	0.95444		18.9137	2.91172
													15.3018	0.618022					16.3791	2.6636		19.1138	2.64375		19.1967	3.26285
													15.5019	0.739173					16.5792	3.13462		19.3967	0.527583		19.4796	3.26285
													15.702	0.312065					16.7793	3.22632		19.5968	0.527583		19.6796	3.26285
													15.902	0.30473					17.0622	2.81468		19.8797	3.71048		19.9626	2.92232
													16.1021	0.267096					17.2623	3.20198		20.1626	2.21198		20.2455	2.92232
													16.3022	0.284567					17.4623	3.1198		20.3627	2.11613		20.5284	3.03289
													16.5022	0.284567					17.6624	3.20247		20.6456	3.4955		20.7285	3.03289
													16.7023	0.291432					17.9453	2.73359		20.9286	3.3628		21.0114	3.03289
													16.9023	1.21539					18.1454	2.89017		21.2115	1.95368		21.2944	2.74258
													17.1024	0.477692					18.3454	3.59757		21.4116	1.95317		21.4944	3.09191
													17.3025	1.16007					18.5455	2.9913		21.6945	1.86594		21.7774	3.49498
													17.5025	0.851204					18.8284	3.3846		21.9774	3.70485		22.0603	3.81202
													17.7855	0.937898					19.0285	3.3846		22.1775	3.03875		22.3432	3.81202
													17.9855	0.328038					19.2285	3.00822		22.4604	2.41646		22.5433	3.81202
													18.1856	0.882465					19.4286	3.10129		22.7433	3.41921		22.8262	3.79868
													18.3856	3.82219					19.7115	3.75465		22.9434	1.61937		23.1091	3.64163
													18.5857	0.701763					19.9116	3.28961		23.2264	3.27269		23.3092	3.64163
													18.7858	1.0354					20.1117	3.42642		23.5093	3.19532		23.5922	3.43318
													18.9858	1.06063					20.3117	3.53574		23.7922	2.67342		23.8751	3.43318
																			20.5947	3.84413		23.9923	2.97357		24.158	3.75135
																			20.7947	3.36626		24.2752	3.06714		24.3581	4.31945
																			20.9948	3.64168		24.5581	3.60081		24.641	3.75135
																			21.1948	3.44477		24.7582	3.54344		24.9239	3.41961
																			21.4778	3.31703		25.0411	3.06873		25.2069	3.57889
																			21.6778	3.53017		25.3241	1.91967		25.4069	3.61621
																			21.8779	3.36122		25.5241	3.46402		25.6899	3.61621
																			22.078	3.61572		25.8071	3.58851		25.9728	3.61621
																			22.3609	3.48416		26.09	2.26845		26.1729	3.68358
																			22.561	3.48416		26.3729	3.19893		26.4558	3.38256
																			22.761	3.53462		26.573	3.75489		26.7387	3.76084
																			22.9611	3.5799					27.0217	3.76084
																			23.244	2.89005					27.2217	3.63243
																									27.5046	3.93361
																									27.7876	3.95034
																									27.9876	3.93948
																									28.2706	4.38145
																									28.5535	4.06643
																									28.8364	4.06643
																									29.0365	4.06643
																									29.3194	3.91907
																									29.6024	4.5316
																									29.8024	4.25101
																									30.0853	4.15261
																									30.3683	4.15261
																									30.6512	4.15261
																									30.8513	4.06666
																									31.1342	2.8514
																									31.4171	4.15826
																									31.6172	4.3041
																									31.9001	4.6533
																									32.1831	4.6533
																									32.466	4.66177
[truncated: 45 more columns]
