# Supplementary material for: Crystal plasticity as an indicator of the viscous-brittle transition in magmas
Source: Nat Commun. 2017 Dec 4;8:1926. doi: 10.1038/s41467-017-01931-4 (PMC5715024; doi:10.1038/s41467-017-01931-4)
Supplement: Supplementary file 7 — Supplementary Data 4 [file 41467_2017_1931_MOESM7_ESM.xlsx]

## Sheet: B2 28MPa 20%
Maps analysed
Microlite details
grain no.	Area [µm²]	Aspect Ratio	length [µm]	max misorientation [degrees]	misorientation per micron [degrees per micron]
1	45.6	5.0985	14.1255	2.68012	0.189736
2	25.16	1.2882	3.73137	3.09108	0.828402
3	134.96	2.527	19.2794	1.88489	0.0977671
4	20	8.871	14.277	3.77257	0.264242
5	11.04	9.5005	11.4711	3.65674	0.318779
6	7.36	5.3759	7.24264	3.1528	0.435311
7	4.56	2.8907	4	1.94219	0.485548
8	12.76	3.4344	7.64853	2.33996	0.305936
9	13.8	7.0255	12.0912	6.05694	0.500939
10	73.56	5.31	21.4711	3.74834	0.174576
11	13.16	4.7157	8.60833	1.44441	0.167793
12	15.28	3.5143	8.5397	1.3476	0.157804
13	71.8	1.199	9.97401	1.92542	0.193043
14	14.96	3.9766	8.64853	1.82753	0.211311
15	17	5.237	9.8	3.9028	0.398245
16	16.36	4.4269	10.4284	3.89175	0.373187
17	10.32	6.1739	8.78823	3.53875	0.402669
18
19	8.04	7.1279	9.33137	4.84805	0.519543
20	16.36	11.127	16.148	6.40243	0.396484
21	31.76	8.4679	17.1799	5.7778	0.336312
22	18.44	1.5991	6.01421	2.06506	0.343364
23	19.56	3.6399	8.84853	1.88515	0.213047
24	19.04	1.4609	5.44264	1.1229	0.206316
25	25.24	2.6825	8.28284	2.48757	0.300328
26	19.44	1.9715	7.1598	1.96713	0.274746
27	20.52	4.8864	7.49117	3.77698	0.504191
28	6.88	3.9084	6.80833	2.9119	0.427698
29
30	47.56	2.962	14.0853	2.1715	0.154168
31	61.68	7.1073	25.5848	3.67569	0.143667
32	19.36	3.0064	8.7397	2.74542	0.314132
33	60.12	4.9908	16.9279	1.88938	0.111613
34	31.6	8.2404	20.7279	6.61948	0.319351
35	8.72	2.162	4.94558	1.6627	0.336199
36	12.64	1.5254	4.86274	1.48534	0.305454
37	12.92	7.6362	10.2142	3.07825	0.301369
38	11.56	2.4492	5.68284	1.24389	0.218885
39	1002.7	1.6108	37.0524	2.40588	0.0649318
40
41	7.24	1.893	4	2.14942	0.537354
42	7.84	1.4307	3.06274	1.50618	0.491775
43	7.16	1.6907	3	2.27714	0.759047
44	11.6	1.8889	5.39411	3.91826	0.726397
45	51.48	3.4116	19.2912	2.9909	0.15504
All microlites distortion
	1			2			3			4			5			6			7			8			9			10			11			12			13			14			15			16			17
	X	Y		X	Y		X	Y		X	Y		X	Y		X	Y		X	Y		X	Y		X	Y		X	Y		X	Y		X	Y		X	Y		X	Y		X	Y		X	Y		X
	0	0		0	0		0	0		0	0		0	0		0	0		0	0		0	0		0	0		0	0		0	0		0	0		0	0		0	0		0	0		0	0		0
	0.2	0.486942		0.2	1.65718		0.282843	0.535427		0.2	0.923747		0.282843	1.66977		0.282843	0.677026		0.2	0.59082		0.2	1.00184		0.2	0.343926		0.2	2.57589		0.2	0.723163		0.282843	0.563233		0.2	0.364123		0.2	1.12213		0.2	0		0.2	0.823102		0.282843
	0.482843	0.583134		0.4	2.58817		0.482843	0.601203		0.4	0.35335		0.482843	0.907815		0.482843	0.399251		0.4	0.712076		0.4	0.938818		0.482843	0.383442		0.482843	1.79887		0.482843	0.261087		0.482843	0.365288		0.482843	0.401436		0.4	0.707154		0.4	1.57006		0.4	1.00419		0.482843
	0.682843	0.304028		0.682843	1.42094		0.765685	0.90463		0.682843	0.866129		0.765685	1.2771		0.765685	0.213726		0.6	1.02428		0.6	0.854126		0.682843	0.678002		0.682843	1.8577		0.682843	0.725166		0.765685	0.593168		0.682843	0.130161		0.6	0.941339		0.6	0.695666		0.682843	1.01286		0.765685
	0.882843	0.900347		0.882843	1.42344		0.965685	0.33954		0.882843	0.957589		0.965685	0.457352		0.965685	0.704817		0.8	0.501266		0.8	0.946956		0.882843	0.611668		0.882843	2.66511		0.965685	0.551814		0.965685	0.393854		0.965685	0.207483		0.8	0.733718		0.8	0.389714		0.882843	0.850365		1.04853
	1.08284	0.576584		1.08284	3.09108		1.24853	0.351225		1.08284	1.06832		1.24853	1.32686		1.24853	0.529933		1	0.501897		1	0.839068		1.16569	1.08146		1.08284	2.54104		1.16569	0.428076		1.24853	0.973744		1.16569	0.277157		1	0.980861		1	0.323698		1.08284	0.490652		1.33137
	1.36569	0.838113		1.28284	1.95231		1.44853	0.65187		1.28284	0.859965		1.44853	1.50861		1.44853	0.443073		1.2	0.789258		1.2	0.746561		1.36569	0.802978		1.36569	2.13872		1.44853	0.587708		1.53137	0.344324		1.44853	0.298034		1.2	0.587585		1.2	0.254836		1.28284	0.856384		1.53137
	1.56568	0.654045		1.56568	1.89705		1.73137	0.519308		1.48284	1.03302		1.73137	1.73956		1.73137	0.85052		1.4	0.730382		1.48284	0.938971		1.56568	0.802978		1.56568	3.151		1.64853	1.44441		1.73137	0.27266		1.64853	0.532413		1.48284	0.591924		1.4	2.46011		1.48284	0.595047		1.81421
	1.76568	0.668906		1.76568	1.68572		1.93137	0.530902		1.76568	1.06676		1.93137	0.918606		1.93137	0.864777		1.6	1.00232		1.68284	0.690673		1.84853	0.815329		1.76568	2.57435		1.93137	0.835356		2.01421	0.44642		1.93137	0.650898		1.68284	0.612268		1.6	0.451842		1.76568	1.77447		2.09706
	1.96568	1.04029		1.96568	1.66875		2.21421	0.590434		1.96568	0.899442		2.21421	1.52328		2.21421	0.851622		1.8	1.20023		1.88284	1.32756		2.04853	1.20604		1.96568	2.07939		2.13137	0.476357		2.29706	0.446261		2.13137	1.3072		1.88284	0.902733		1.8	1.05273		1.96568	0.802326		2.29706
	2.24853	0.914243		2.16568	2.76968		2.41421	0.386172		2.16568	0.970884		2.41421	1.55113		2.41421	1.38689		2	0.522153		2.08284	0.839666		2.24853	1.19146		2.24853	2.77351		2.41421	0.822381		2.49706	0.847438		2.41421	1.03918		2.08284	1.16112		2	1.35248		2.16568	1.16056		2.5799
	2.44853	0.745438		2.44853	1.21321		2.69706	0.673639		2.36569	1.02028		2.69706	1.95555		2.69706	0.585317		2.2	0.767427		2.28284	0.691795		2.53137	1.18734		2.44853	2.46763		2.61421	0.881533		2.7799	0.165217		2.61421	1.09377		2.28284	1.07682		2.2	0.715457		2.36569	0.670617		2.86274
	2.64853	0.469805		2.64853	1.91048		2.89706	0.731169		2.56569	1.4187		2.89706	1.53093		2.89706	1.15492		2.4	0.911942		2.48284	1.0224		2.73137	1.59735		2.64853	3.25609		2.89706	1.18251		2.9799	0.44446		2.81421	0.940688		2.48284	1.29092		2.4	1.66183		2.64853	1.47453		3.06274
	2.84853	0.801822		2.84853	2.02523		3.1799	1.45266		2.84853	1.39027		3.1799	1.4535		3.1799	1.21283		2.6	1.20005		2.68284	0.676135		2.93137	1.59735		2.84853	2.56052		3.09706	0.562247		3.26274	0.572906		3.09706	1.19915		2.68284	0.628285		2.6	1.97485		2.84853	2.63479		3.34558
	3.13137	0.815451		3.04853	1.47958		3.3799	0.215374		3.04853	1.06678		3.3799	1.66641		3.3799	1.12346		2.8	1.36622		2.88284	1.15883		3.21421	1.41552		3.13137	3.12549		3.3799	1.01021		3.54558	0.376482		3.29706	1.40431		2.88284	0.577395		2.8	0.691662		3.04853	1.12823		3.62843
	3.33137	0.578566		3.33137	1.08673		3.66274	0.584022		3.24853	1.36856		3.66274	1.71955		3.66274	1.12346		3	1.42765		3.08284	0.762783		3.41421	1.41552		3.33137	1.99249		3.5799	1.17657		3.74558	0.275454		3.5799	0.96848		3.08284	0.959704		3	3.35202		3.24853	2.52849		3.91127
	3.53137	0.435173		3.53137	2.07022		3.94558	0.456431		3.44853	1.33446		3.94558	1.40013		3.86274	1.60078		3.2	1.76495		3.28284	0.975366		3.61421	1.53856		3.53137	2.87751		3.86274	1.1436		4.02843	0.134989		3.7799	0.968686		3.28284	0.670972		3.2	2.66661		3.44853	1.30958		4.11127
	3.73137	0.578397		3.73137	1.43493		4.14558	0.54067		3.64853	1.14378		4.14558	2.11682		4.14558	1.64142		3.4	1.50698		3.48284	1.11424		3.89706	1.61915		3.73137	2.7155		4.06274	1.11291		4.31127	0.971421		4.06274	1.18542		3.48284	1.70623		3.4	1.68863		3.73137	1.30958		4.39411
	4.01421	0.878325					4.42843	0.532507		3.93137	1.86305		4.42843	1.64977		4.34558	1.17751		3.6	1.94219		3.68284	1.2785		4.09706	1.34232		4.01421	1.9863		4.34558	1.02436		4.51127	0.465335		4.26274	1.31179		3.68284	0.643601		3.6	1.3188		3.93137	1.30958		4.67696
	4.21421	1.06984					4.62843	0.6619		4.13137	1.2413		4.62843	1.55966		4.62843	1.15794		3.8	1.32019		3.96569	0.49613		4.29706	1.5567		4.21421	2.06255		4.54558	1.02715		4.79411	0.496737		4.54558	0.84912		3.88284	1.32055		3.8	0.771492		4.13137	2.40323		4.87695
	4.41421	1.32434					4.91127	0.733061		4.33137	2.02496		4.91127	2.06622		4.82843	2.08233		4	1.73981		4.16568	1.23858		4.5799	1.83452		4.41421	1.50329		4.74558	1.23295		4.99411	0.259787		4.74558	1.45708		4.08284	0.882505		4	0.699822		4.33137	2.49954		5.1598
	4.61421	1.29638					5.11127	0.920215		4.53137	1.51879		5.11127	2.15646		5.11127	1.83947					4.36569	1.11425		4.7799	2.03586		4.61421	2.66123		5.02843	0.646482		5.27696	0.279622		5.02843	1.92542		4.36569	0.91014		4.2	1.76778		4.53137	1.95242		5.44264
	4.89706	1.39333					5.39411	0.714526		4.73137	1.81392		5.39411	2.57924		5.31127	2.96485					4.56569	1.72171		4.9799	1.86657		4.89706	1.97052		5.22843	0.451969		5.5598	0.875442		5.22843	0.696575		4.56569	1.31978		4.4	1.1792		4.81421	2.66846		5.72548
	5.09706	0.977541					5.59411	0.749419		5.01421	1.30768		5.59411	1.1626		5.59411	2.08467					4.76569	1.77459		5.26274	2.1093		5.09706	1.80271		5.51127	1.15967		5.7598	0.654383		5.42843	1.3014		4.76569	1.31249		4.6	0.888956		5.01421	2.64988		5.92548
	5.29706	1.2088					5.87695	0.560526		5.21421	1.87678		5.87695	2.20386		5.79411	1.85853					4.96568	1.35763		5.46274	2.22064		5.29706	2.09298		5.71127	1.33347		6.04264	0.660034		5.71127	1.47666		4.96568	1.23447		4.8	1.12969		5.21421	1.10939		6.20833
	5.49706	1.06802					6.07695	0.926977		5.41421	1.45199		6.07695	1.36589		6.07695	1.43697					5.16568	1.10367		5.66274	2.48506		5.49706	2.07555		5.99411	1.15967		6.24264	0.558393		5.91127	1.49546		5.16568	1.3488		5	1.2282		5.41421	1.92616		6.49117
	5.7799	1.33446					6.3598	0.0675949		5.61421	2.03632		6.3598	1.92284		6.27696	1.51518					5.36569	1.17201		5.94558	2.25573		5.7799	2.07555		6.19411	1.30635		6.52548	0.440761		6.19411	1.46589		5.36569	0.750922		5.2	1.75759		5.61421	1.29531		6.69117
	5.9799	1.01301					6.5598	1.01771		5.81421	1.78039		6.5598	2.36882		6.5598	2.29677					5.56569	1.17201		6.14558	1.86746		5.9799	2.17881		6.47696	1.20639		6.80833	0.395698		6.39411	1.57817		5.56569	1.32359		5.4	3.9028		5.89706	1.91748		6.97401
	6.1799	0.734148					6.84264	1.03587		6.09706	1.89077		6.84264	2.32987		6.7598	2.29677					5.76569	2.33996		6.34558	2.22896		6.1799	2.28098		6.67696	1.21512		7.00833	1.34151		6.67696	1.60992		5.76569	1.77481		5.6	2.0079		6.09706	1.50283		7.25685
	6.3799	1.11212					7.04264	0.683539		6.29706	1.81603		7.04264	2.73881		7.04264	3.1528					5.96568	1.40657		6.62843	1.92836		6.3799	1.93381		6.9598	1.43446		7.29117	0.51629		6.87695	1.40177		5.96568	1.14166		5.8	1.554		6.29706	1.54446		7.45685
	6.66274	1.26393					7.32548	0.333755		6.49706	1.82175		7.32548	2.73192		7.24264	1.98606					6.16568	1.87091		6.82843	2.41053		6.66274	3.21978		7.1598	1.20077		7.57401	1.3476		7.1598	0.584191		6.16568	0.689755		6	1.57782		6.49706	2.20551		7.7397
	6.86274	1.43627					7.52548	0.743178		6.69706	1.79519		7.52548	2.71119								6.44853	1.95625		7.02843	2.47665		6.86274	1.44893		7.44264	1.41618		7.77401	0.659063		7.3598	1.1697		6.36569	0.719603		6.2	1.51926		6.69706	2.02671		8.02254
	7.06274	1.15719					7.80833	0.538444		6.89706	2.28997		7.80833	2.93628								6.64853	1.07403		7.31127	1.81902		7.06274	2.6582		7.64264	1.2991		8.05685	1.01107		7.5598	0.763986		6.56569	0.992223		6.4	1.60032		6.9799	1.72054		8.30538
	7.26274	1.15138					8.09117	0.314509		7.1799	1.88592		8.09117	3.00734								6.84853	1.67886		7.51127	2.8277		7.34558	1.4733		7.92548	0.839922		8.25685	0.936438		7.84264	0.810224		6.76569	0.959464		6.6	1.33139		7.1799	2.26091		8.50538
	7.54558	1.20307					8.29117	0.7563		7.3799	2.05137		8.29117	2.73716								7.04853	2.10108		7.71127	2.47506		7.54558	1.43134		8.12548	1.2145		8.5397	0.633985		8.04264	1.03929		6.96568	1.45476		6.8	2.03564		7.3799	2.62853		8.78823
	7.74558	1.39002					8.57401	0.652788		7.5799	2.55766		8.57401	3.37583								7.24853	1.09667		7.99411	2.79494		7.74558	1.88884		8.40833	0.950358					8.32548	0.786662		7.24853	1.25315		7	1.00406		7.5799	2.00928
	7.94558	1.21538					8.77401	0.410645		7.7799	2.29295		8.77401	2.75605								7.44853	1.43491		8.19411	3.19332		7.94558	1.88884		8.60833	1.34927					8.52548	1.20602		7.44853	0.983486		7.2	1.73328		7.86274	1.98627
	8.14558	1.26215					9.05685	0.534659		7.9799	2.78658		9.05685	3.37642								7.64853	1.43491		8.39411	2.46673		8.22843	2.96616								8.80833	0.861926		7.64853	1.0594		7.4	2.1764		8.06274	2.62654
	8.42843	1.23243					9.25685	1.2725		8.1799	2.25897		9.25685	3.35813											8.67695	2.46673		8.42843	2.04749								9.00833	1.10473		7.84853	1.48279		7.6	1.70572		8.26274	2.65257
	8.62843	1.3752					9.5397	0.727411		8.46274	2.50755		9.5397	3.33597											8.87696	2.45965		8.62843	2.7559								9.29117	1.43212		8.04853	1.48279		7.8	2.02836		8.46274	2.78605
	8.82843	0.97943					9.7397	0.767885		8.66274	2.45623		9.7397	3.57631											9.07695	3.14805		8.82843	2.30291								9.49117	1.04946		8.24853	1.82753		8	2.54448		8.66274	2.65744
	9.02843	0.858208					10.0225	0.69922		8.86274	2.76831		10.0225	3.36205											9.3598	3.92039		9.11127	2.94177								9.77401	1.06018		8.44853	1.05656		8.2	2.30084		8.94558	1.95476
	9.31127	1.35364					10.2225	0.731619		9.06274	3.06625		10.2225	2.92788											9.5598	2.23045		9.31127	2.94177								9.97401	1.13261		8.64853	1.05656		8.4	2.27698		9.14558	2.18266
	9.51127	1.62046					10.5054	0.875804		9.26274	2.64306		10.5054	3.293											9.7598	2.91748		9.51127	2.6931														8.6	1.82713		9.34558	2.05344
	9.71127	0.979905					10.7054	0.68124		9.54558	2.79056		10.7054	3.09761											10.0426	3.27577		9.71127	2.6931														8.8	1.6535		9.54558	2.48058
	9.91127	1.13427					10.9882	0.50584		9.74558	2.86283		10.9882	3.38484											10.2426	2.76858		9.99411	2.68761														9	2.23036		9.74558	2.46768
	10.1941	1.61059					11.1882	0.672498		9.94558	3.14758		11.1882	2.87211											10.4426	3.38363		10.1941	2.56326														9.2	1.03564		10.0284	2.22035
	10.3941	1.35415					11.4711	0.866305		10.1456	3.13521		11.4711	3.65674											10.7255	3.14628		10.3941	2.47037														9.4	1.65522		10.2284	3.89175
	10.5941	1.73979					11.7539	1.10494		10.3456	3.01921														10.9255	3.67334		10.5941	3.2061														9.6	2.7633		10.4284	2.9461
	10.7941	1.92673					11.9539	0.50722		10.6284	3.68721														11.1255	3.78607		10.877	2.56718														9.8	2.51962
	11.077	1.28679					12.2368	0.640453		10.8284	3.33925														11.4083	4.26323		11.077	2.48647
	11.277	1.6027					12.4367	0.812805		11.0284	3.49018														11.6083	6.05694		11.277	2.04366
	11.477	1.40356					12.7196	0.327719		11.2284	3.13301														11.8083	3.54559		11.477	2.15292
	11.677	1.65515					12.9196	0.766412		11.4284	3.31246														12.0912	3.09266		11.7598	3.12155
	11.9598	1.33208					13.2024	0.520941		11.7113	3.30933																	11.9598	2.76147
	12.1598	1.71738					13.4024	1.02298		11.9113	3.62865																	12.1598	2.79048
	12.3598	1.19751					13.6853	1.29562		12.1113	3.28905																	12.3598	1.66456
	12.5598	1.85442					13.8853	1.25502		12.3113	3.32254																	12.6426	1.86958
	12.8426	1.93999					14.1681	0.90671		12.5113	3.23811																	12.8426	1.95337
	13.0426	1.81442					14.3681	0.906353		12.7941	3.22743																	13.0426	2.32605
	13.2426	1.46707					14.651	0.860729		12.9941	3.37555																	13.2426	2.32605
	13.4426	1.6511					14.851	0.519319		13.1941	3.40095																	13.5255	2.65457
	13.7255	2.68012					15.1338	0.927341		13.3941	3.42624																	13.7255	2.71907
	13.9255	2.26139					15.3338	1.13586		13.5941	3.44437																	13.9255	1.60954
	14.1255	2.02825					15.6166	0.492586		13.877	3.77257																	14.1255	2.08596
							15.8995	0.880604		14.077	3.77257																	14.4083	2.08596
							16.0995	0.255303		14.277	3.40795																	14.6083	1.75682
							16.3823	0.914667																				14.8083	1.91018
							16.5823	0.706236																				15.0912	1.81883
							16.8652	0.776329																				15.2912	2.44865
							17.0652	0.598058																				15.4912	3.27974
							17.348	1.0175																				15.6912	1.82825
							17.548	0.504725																				15.974	2.05891
							17.8309	0.931344																				16.174	1.90166
							18.0309	0.8755																				16.374	1.63344
							18.3137	0.508626																				16.574	2.5762
							18.5137	0.952651																				16.8569	1.70267
							18.7965	1.25414																				17.0569	1.93552
							18.9965	1.88489																				17.2569	3.18933
							19.2794	1.08944																				17.4568	2.20708
																												17.7397	3.04928
																												17.9397	2.52662
																												18.1397	2.17394
																												18.3397	2.17394
																												18.6225	2.39332
																												18.8225	2.51763
																												19.0225	2.53963
																												19.2225	3.74834
																												19.5054	2.91875
																												19.7054	1.9587
																												19.9054	2.25665
																												20.1054	2.19232
																												20.3882	2.24162
																												20.5882	1.60234
																												20.7882	2.12751
																												20.9882	2.12751
																												21.2711	2.31305
																												21.4711	2.04533
[truncated: 54 more columns]
