# Supplementary material for: Crystal plasticity as an indicator of the viscous-brittle transition in magmas
Source: Nat Commun. 2017 Dec 4;8:1926. doi: 10.1038/s41467-017-01931-4 (PMC5715024; doi:10.1038/s41467-017-01931-4)
Supplement: Supplementary file 8 — Supplementary Data 5 [file 41467_2017_1931_MOESM8_ESM.xlsx]

## Sheet: B2 28MPa 30%
Maps analysed
Microlite details
grain no.	Area [µm²]	Aspect Ratio	length [µm]	max misorientation [degrees]	misorientation per micron [degrees per micron]
1
2	40.76	1.402	7.80833	1.63638	0.209568
3	30.04	2.9563	6.84264	1.51484	0.221383
4	17.2	1.5159	4.33137	1.12814	0.260458
5	38.12	11.16	19.1137	4.01544	0.210081
6	27.08	7.374	17.8995	8.76455	0.489654
7	62.12	9.8126	17.148	3.17214	0.184986
8	6.68	4.6615	7.02254	5.67501	0.808113
9	11.28	4.473	8.06274	1.93266	0.239702
10	48.16	12.311	24.6936	4.7229	0.19126
11	12.24	7.7148	10.8024	4.71543	0.436515
12	6.4	5.3132	5.31127	1.78081	0.335289
13	13.48	7.6399	10.4284	5.04899	0.484156
14
15
16	12	5.5292	8.55391	2.6578	0.310712
17	23.04	2.4592	4.51127	1.27044	0.281614
18	21.8	8.239	15.477	3.44258	0.222432
19
20	10.16	7.3439	8.72548	3.41328	0.391185
21	21.56	3.7525	10.2627	5.42052	0.528175
22	12.56	5.6001	4.9799	1.26149	0.253317
23	14.92	5.0811	9.22254	2.14312	0.232379
24	31.92	9.9216	18.2995	3.98448	0.217737
25	13.24	9.0918	7.94558	2.47462	0.311445
26	95.28	3.6664	11.2853	1.63583	0.144952
27
28	27.12	10.732	18.1255	5.51499	0.304267
29	7.32	8.7329	7.1799	3.58602	0.499453
30	39.12	15.775	21.3279	7.06019	0.33103
31	11.48	11.604	11.6652	5.68497	0.487346
32	16.6	7.7987	12.6711	4.31323	0.3404
33	26.48	2.1738	5.21421	1.89597	0.363616
34	38.88	12.187	22.9421	4.10096	0.178752
35	43.12	15.657	17.2309	6.78613	0.393836
36	23.16	10.305	17.5137	5.57388	0.318258
37	26.04	6.2786	13.8652	4.41767	0.318616
38	9.76	1.3627	4.59411	1.39858	0.30443
39	12.32	3.9641	7.19411	3.76399	0.523205
40	10.56	3.8318	6.5397	2.27783	0.348308
41	10.88	4.0394	7.40833	3.03709	0.409956
42	8.32	5.5437	7.99411	4.19906	0.525268
43	21.04	5.3116	10.8426	2.08322	0.192132
44	19	3.2747	8.52548	3.47676	0.407808
45	43	2.5464	5.04264	1.01847	0.201971
46	6.36	5.1367	10.7657	3.02588	0.281067
47	8.32	8.4842	5.8	1.59117	0.274339
48	8.32	8.4842	6.49706	1.62335	0.249859
49	9.68	13.755	10.2627	4.86812	0.474349
50	60.92	14.567	18.5279	3.25035	0.17543
51	17.04	2.0011	6.85685	2.23823	0.326422
52	6.04	2.8029	4	1.5968	0.399199
53	6.48	8.5152	7.26274	5.1831	0.713656
54	5.36	4.7946	5.80833	5.52891	0.951895
55	13.68	1.8663	5.66274	1.47047	0.259675
56	63.88	8.2623	24.322	3.01103	0.123798
57	6.84	3.9655	5.36569	2.15272	0.4012
58	59.92	3.8409	16.3397	2.36111	0.144502
59	24.36	2.565	6.81421	3.42405	0.502486
60	35.24	9.1211	19.9907	5.33716	0.266983
61	24.2	1.3239	4.13137	1.43998	0.348549
62	55.72	5.3664	14.3799	2.60358	0.181057
63	30.92	8.3802	18.2309	4.78957	0.262718
64	90.8	3.8753	19.3706	1.73316	0.0894739
65	31.04	5.1777	14.077	4.2347	0.300825
66	12.64	5.6942	8.39411	2.13148	0.253926
67	33.84	8.2792	16.3456	2.97107	0.181766
68	9.44	8.0924	8.90538	7.01117	0.787296
69	17.04	3.3537	11.1799	2.25801	0.201971
70	12.76	7.1155	7.3799	4.24251	0.574873
All microlites distortion
	1			2			3			4			5			6			7			8			9			10			11			12			13			14			15			16			17
	not plag			X	Y		X	Y		X	Y		X	Y		X	Y		X	Y		X	Y		X	Y		X	Y		X	Y		X	Y		X	Y		not plag			not plag			X	Y		X
				0	0		0	0		0	0		0	0		0	0		0	0		0	0		0	0		0	0		0	0		0	0		0	0								0	0		0
				0.282843	0.450054		0.282843	0.263674		0.2	0.114371		0.282843	0.452612		0.2	0.967989		0.282843	0.624083		0.282843	1.05534		0.2	1.16784		0.2	0.224421		0.282843	1.5106		0.282843	0		0.2	0.464936								0.282843	0.501628		0.282843
				0.482843	0.953032		0.482843	0.884338		0.4	0.278223		0.482843	0.328346		0.482843	1.08039		0.482843	0.687287		0.565685	1.05534		0.4	0.29305		0.482843	0.188658		0.482843	0.609964		0.482843	0.330381		0.4	1.27802								0.565685	0.402297		0.482843
				0.765685	0.804817		0.765685	0.871665		0.682843	0.184252		0.765685	0.667567		0.682843	1.05249		0.765685	0.995952		0.848528	1.70819		0.682843	0.519799		0.682843	0.697023		0.765685	0.872045		0.765685	0.583565		0.682843	1.27802								0.765685	0.754679		0.765685
				0.965685	0.709102		0.965685	0.836837		0.882843	0.197162		0.965685	0.249419		0.965685	0.954868		0.965685	0.342282		1.04853	1.70819		0.882843	0.676559		0.965685	0.226343		1.04853	0.853752		0.965685	0.691066		0.882843	1.78971								1.04853	0.404678		0.965685
				1.24853	1.24828		1.24853	0.731742		1.08284	0.340894		1.24853	0.26506		1.16569	1.51909		1.24853	0.630556		1.33137	1.70819		1.08284	0.989904		1.16569	0.519001		1.24853	0.338955		1.24853	0.691066		1.08284	1.75947								1.33137	0.975264		1.24853
				1.44853	1.05624		1.44853	0.664103		1.28284	0.289		1.44853	0.26506		1.44853	1.02133		1.44853	1.05722		1.61421	1.94775		1.28284	0.771248		1.44853	0.926208		1.53137	0.547416		1.44853	1.02579		1.28284	1.45537								1.61421	0.922057		1.53137
				1.73137	1.05624		1.73137	1.07711		1.48284	0.236635		1.73137	0.37397		1.64853	1.63909		1.73137	0.462334		1.89706	2.03029		1.56568	0.499692		1.64853	1.04997		1.81421	0.21312		1.73137	1.02579		1.48284	2.47417								1.89706	0.663729		1.73137
				1.93137	1.21675		1.93137	0.785443		1.76568	0.214145		1.93137	0.656749		1.93137	2.08494		1.93137	0.802769		2.1799	1.90757		1.76568	0.71843		1.93137	0.500652		2.09706	1.46793		1.93137	0.999559		1.76568	1.22161								2.1799	1.59843		2.01421
				2.21421	1.21675		2.21421	0.931761		1.96568	0.338604		2.21421	0.477845		2.13137	1.5726		2.21421	0.89822		2.46274	2.04495		1.96568	1.11219		2.13137	0.502619		2.29706	1.15837		2.21421	0.820013		1.96568	1.74226								2.3799	0.58172		2.29706
				2.41421	1.63638		2.41421	0.829776		2.16568	0.486334		2.41421	0.63451		2.41421	2.32383		2.41421	0.778694		2.66274	2.79852		2.16568	1.12311		2.41421	0.425588		2.5799	0.903466		2.41421	0.930249		2.16568	1.88642								2.66274	0.520589		2.49706
				2.69706	1.02074		2.69706	0.84613		2.36569	0.54306		2.69706	1.09569		2.61421	1.71679		2.69706	0.778694		2.94558	2.79758		2.36569	0.778406		2.61421	0.527342		2.86274	1.54506		2.69706	1.04393		2.36569	2.80253								2.94558	0.764312		2.7799
				2.89706	0.936957		2.89706	1.11195		2.56569	0.5365		2.89706	0.380066		2.89706	2.24795		2.89706	1.08652		3.22843	2.74945		2.64853	0.708081		2.81421	1.13508		3.06274	2.09842		2.89706	1.04393		2.64853	1.66983								3.22843	0.664105		2.9799
				3.1799	1.33563		3.1799	1.41051		2.84853	0.866584		3.1799	0.380066		3.09706	2.59987		3.1799	0.754332		3.51127	3.15514		2.84853	1.05776		3.09706	0.78976		3.34558	1.1466		3.1799	1.187		2.84853	2.79101								3.51127	1.18055		3.26274
				3.3799	1.29913		3.46274	1.48964		3.04853	0.776258		3.3799	0.529106		3.3799	2.17107		3.46274	1.67833		3.79411	3.31753		3.04853	1.2615		3.29706	0.452855		3.62843	1.96566		3.3799	1.187		3.04853	3.2805								3.71127	0.778741		3.54558
				3.66274	1.53047		3.66274	0.945461		3.24853	0.963499		3.66274	1.2446		3.5799	2.24941		3.66274	0.959276		4.07695	3.54408		3.24853	0.580257		3.5799	1.22615		3.82843	2.04005		3.66274	1.187		3.24853	3.22318								3.99411	1.01606		3.74558
				3.94558	1.04652		3.94558	1.49171		3.44853	1.03333		3.86274	0.979483		3.7799	2.72304		3.94558	1.53466		4.3598	3.9403		3.44853	1.47085		3.7799	1.08997		4.11127	1.29833		3.86274	1.37725		3.44853	2.25198								4.27696	1.11282		4.02843
				4.14558	1.40453		4.14558	0.752517		3.64853	1.12583		4.14558	0.974218		4.06274	3.18097		4.14558	0.750124		4.5598	4.18239		3.73137	1.26831		4.06274	0.745455		4.39411	1.74269		4.14558	1.37725		3.73137	2.25198								4.5598	0.984003		4.22843
				4.42843	1.07797		4.42843	1.11166		3.93137	1.08193		4.34558	0.802243		4.26274	3.29437		4.42843	1.26637		4.84264	4.23088		3.93137	1.11796		4.26274	0.625361		4.59411	2.26922		4.34558	1.37725		3.93137	2.55226								4.84264	1.38525		4.51127
				4.62843	1.22743		4.62843	1.11166		4.13137	1.12814		4.62843	0.999164		4.54558	3.41227		4.62843	1.18008		5.12548	4.72203		4.13137	1.25043		4.54558	0.293812		4.87695	1.73627		4.62843	1.37725		4.13137	3.513								5.04264	1.34781
				4.91127	1.22743		4.91127	1.17867		4.33137	1.08893		4.82843	1.35289		4.74558	3.40736		4.91127	2.36536		5.40833	4.72203		4.33137	1.55679		4.74558	0.312287		5.1598	2.10914		4.82843	1.74592		4.33137	2.76455								5.32548	1.34781
				5.11127	1.20007		5.11127	1.28858					5.11127	1.63314		5.02843	3.49937		5.11127	1.25305		5.69117	5.07976		4.61421	1.81935		4.94558	0.41161		5.44264	2.42808		5.11127	1.78081		4.53137	2.97223								5.60833	0.884012
				5.39411	1.13079		5.39411	1.51484					5.31127	0.837079		5.22843	3.84961		5.39411	1.25305		5.97401	5.31302		4.81421	1.38405		5.22843	1.02997		5.64264	1.86502		5.31127	1.78081		4.81421	2.92405								5.89117	2.14091
				5.59411	1.13079		5.59411	1.28858					5.59411	1.67971		5.51127	3.99089		5.59411	0.872867		6.17401	5.28461		5.01421	1.79014		5.42843	0.546553		5.92548	3.30891					5.01421	3.6414								6.17401	1.5358
				5.87695	1.00754		5.87695	1.28858					5.79411	1.45842		5.71127	3.90303		5.87695	1.35429		6.45685	5.67501		5.21421	1.90288		5.71127	2.05843		6.20833	3.07465					5.21421	3.02221								6.45685	2.06248
				6.07695	1.30976		6.07695	1.16806					6.07695	1.31458		5.99411	4.61898		6.07695	0.890068		6.7397	5.67501		5.41421	1.78297		5.91127	0.625206		6.40833	2.88126					5.41421	3.02221								6.65685	1.4874
				6.3598	1.40842		6.3598	1.34376					6.27696	1.29384		6.19411	4.20458		6.3598	1.4815		7.02254	5.40246		5.69706	1.57495		6.19411	1.25543		6.69117	2.88126					5.61421	2.94338								6.9397	1.98265
				6.5598	1.48797		6.5598	1.0318					6.5598	1.81285		6.47696	4.10009		6.64264	1.354					5.89706	1.60373		6.39411	1.18813		6.97401	2.72924					5.89706	3.53776								7.22254	2.08566
				6.84264	1.34189		6.84264	1.14978					6.7598	1.48548		6.67696	4.10009		6.84264	1.33543					6.09706	1.48458		6.67696	1.25373		7.17401	3.11665					6.09706	3.53776								7.50538	1.2721
				7.04264	1.34189								7.04264	1.51291		6.9598	4.22996		7.12548	1.95513					6.29706	1.39255		6.87695	1.25373		7.45685	3.0472					6.29706	3.48456								7.78822	2.6578
				7.32548	1.48378								7.24264	1.49556		7.1598	4.46567		7.32548	1.36676					6.49706	1.8233		7.1598	1.60205		7.7397	2.81464					6.49706	4.90955								7.98822	2.30949
				7.52548	1.02664								7.52548	1.47328		7.3598	4.69501		7.60833	2.06203					6.7799	1.74543		7.3598	0.322069		7.9397	3.38779					6.69706	4.15448								8.27107	1.48263
				7.80833	1.0689								7.72548	1.51025		7.64264	4.4894		7.80833	1.49854					6.9799	1.93266		7.5598	1.0107		8.22254	3.38779					6.9799	4.54388								8.55391	1.48263
													8.00833	1.30083		7.84264	5.1609		8.09117	1.54844					7.1799	1.43863		7.84264	0.929414		8.50538	3.53723					7.1799	4.16413
													8.20833	1.30083		8.12548	5.06299		8.29117	1.77753					7.3799	1.48812		8.04264	1.22619		8.70538	3.45784					7.3799	4.16413
													8.49117	1.41785		8.32548	4.61339		8.57401	1.62368					7.66274	1.8528		8.32548	1.15822		8.98822	3.56856					7.5799	4.14235
													8.69117	1.83193		8.60833	5.74782		8.77401	1.98083					7.86274	1.58316		8.52548	1.3852		9.27107	3.32715					7.86274	3.60716
													8.97401	1.51134		8.80833	5.79479		9.05685	1.43976					8.06274	1.37441		8.80833	1.26174		9.55391	3.82809					8.06274	4.86984
													9.17401	1.86112		9.09117	5.49621		9.25685	1.49326								9.00833	0.978801		9.75391	3.6728					8.26274	4.86984
													9.45685	1.86112		9.29117	5.42988		9.5397	1.81171								9.29117	1.50334		10.0367	3.62559					8.46274	4.82092
													9.65685	1.58855		9.57401	5.36426		9.82254	1.74643								9.49117	1.78717		10.3196	4.0369					8.66274	5.04899
													9.9397	1.23768		9.77401	5.18295		10.0225	1.46028								9.69117	1.8287		10.5196	3.46714					8.94558	4.8198
													10.1397	1.36694		10.0569	5.28055		10.3054	1.78104								9.97401	1.15164		10.8024	4.71543					9.14558	4.35875
													10.4225	1.40065		10.2569	5.98091		10.5054	1.64534								10.174	1.43923								9.34558	4.97505
													10.6225	2.20377		10.5397	6.39992		10.7882	1.39861								10.4568	1.73909								9.54558	4.97505
													10.9054	1.80102		10.7397	5.74469		10.9882	1.56402								10.6569	2.24455								9.74558	4.97505
													11.1882	1.67376		10.9397	6.19039		11.2711	1.8869								10.9397	1.80514								10.0284	4.97505
													11.3882	1.87634		11.2225	6.30592		11.4711	2.03169								11.1397	1.70856								10.2284	4.97505
													11.6711	2.383		11.4225	6.29175		11.7539	2.09801								11.4225	2.62849								10.4284	4.97505
													11.8711	1.86554		11.7054	6.29175		11.9539	1.83228								11.6225	2.1395
													12.1539	1.9868		11.9054	6.49839		12.2368	2.64378								11.9054	2.11562
													12.3539	2.41731		12.1882	6.73316		12.4367	2.16274								12.1054	2.00185
													12.6367	1.95826		12.3882	6.54748		12.7196	2.06716								12.3054	2.23326
													12.8368	1.85806		12.6711	6.35485		13.0024	2.69833								12.5882	2.10785
													13.1196	1.85671		12.8711	6.84024		13.2024	2.08309								12.7882	2.37231
													13.3196	2.05634		13.1539	6.89783		13.4853	2.64702								13.0711	1.74591
													13.6024	2.02853		13.3539	7.12301		13.6853	3.16627								13.2711	1.7053
													13.8024	2.02853		13.6367	6.62863		13.9681	2.14716								13.5539	2.18426
													14.0853	2.2162		13.8368	7.28007		14.1681	2.13471								13.7539	2.36091
													14.2853	2.25818		14.1196	6.77419		14.451	3.17214								14.0367	2.8064
													14.5681	1.86778		14.3196	7.03698		14.651	1.88235								14.2368	2.56777
													14.7681	2.41911		14.5196	7.37377		14.9338	1.90042								14.4367	2.0328
													15.051	2.04203		14.8024	7.07392		15.1338	2.13826								14.7196	2.05023
													15.251	2.13285		15.0024	8.04758		15.4167	2.23468								14.9196	3.09001
													15.5338	2.48512		15.2853	7.6849		15.6166	2.13522								15.2024	2.78124
													15.7338	2.30175		15.4853	7.86979		15.8995	2.38856								15.4024	2.41112
													16.0166	2.40018		15.7681	7.90594		16.1823	2.02831								15.6853	3.34382
													16.2167	2.22096		15.9681	8.14277		16.3823	2.30917								15.8853	2.4743
													16.4995	2.18056		16.251	8.07626		16.6652	2.19799								16.1681	2.74014
													16.6995	2.85727		16.451	7.88601		16.8652	1.74907								16.3681	2.43955
													16.9823	2.18298		16.7338	8.46624		17.148	2.8117								16.651	2.56954
													17.1823	2.93034		16.9338	8.37779											16.851	2.84567
													17.4652	2.54957		17.2167	8.12148											17.051	2.99564
													17.6652	2.99324		17.4167	8.5398											17.3338	2.99564
													17.948	2.64718		17.6995	8.42013											17.5338	3.145
													18.148	2.36516		17.8995	8.76455											17.8166	2.51122
													18.4309	3.23554														18.0166	2.98353
													18.6309	2.46133														18.2995	2.99746
													18.9137	2.71491														18.4995	3.43009
													19.1137	4.01544														18.7823	2.97577
																												18.9823	4.17117
																												19.1823	3.64405
																												19.4652	3.86881
																												19.6652	2.98185
																												19.948	2.76879
																												20.148	3.00351
																												20.4309	2.89031
																												20.6309	3.85924
																												20.9137	3.04881
																												21.1137	3.13506
																												21.3966	3.61663
																												21.5966	3.40846
																												21.7965	3.11696
																												22.0794	3.35045
																												22.2794	3.04854
																												22.5622	3.5251
																												22.7622	3.34628
																												23.0451	3.83063
																												23.2451	4.39879
																												23.5279	3.31781
																												23.7279	4.19349
																												23.9279	3.87441
																												24.2108	3.51411
																												24.4108	3.88358
																												24.6936	4.7229
[truncated: 105 more columns]
