# Supplementary material for: Crystal plasticity as an indicator of the viscous-brittle transition in magmas
Source: Nat Commun. 2017 Dec 4;8:1926. doi: 10.1038/s41467-017-01931-4 (PMC5715024; doi:10.1038/s41467-017-01931-4)
Supplement: Supplementary file 9 — Supplementary Data 6 [file 41467_2017_1931_MOESM9_ESM.xlsx]

## Sheet: LAH4 starting material
Maps analysed
microlite details
grain no.	Area [µm²]	Aspect Ratio	length [µm]	max misorientation [degrees]	misorientation per micron [degrees per micron]
1	61.468	9.7407	26.9697	2.86586	0.106262
2	114.74	3.0573	19.173	2.22198	0.115891
3	24.522	1.9129	7.92032	1.27712	0.161246
4	48.551	1.4656	8.40077	1.59844	0.190273
5	28.335	2.2584	7.98138	1.70118	0.213144
6
7	22.184	1.5984	4.53292	1.12803	0.248852
8	105.06	1.6913	18.1987	1.50135	0.0824977
9	10.252	1.2837	4.95827	1.70039	0.34294
10	12.753	3.8436	9.44205	3.25194	0.34441
11	15.418	3.5157	8.6117	1.55654	0.180747
12	64.052	3.3711	16.5032	2.02623	0.122777
13	49.043	2.1155	12.8151	2.18673	0.170638
14	25.629	5.5993	9.87583	2.21035	0.223814
15	35.675	2.5665	10.5816	1.68142	0.158901
16	18.699	2.3793	6.80955	1.27459	0.187177
17	114.41	2.5679	23.7203	2.27155	0.0957643
18	241.65	2.4608	25.7631	2.15853	0.0837836
19	71.72	2.084	13.9546	1.77215	0.126994
20	18.084	8.6922	19.8415	4.66246	0.234985
21	138.72	10.442	37.1116	7.06775	0.190446
22	24.85	1.3614	5.79705	1.9442	0.335377
23	31.452	2.4183	10.5037	1.80143	0.171504
24	63.068	1.1677	8.46429	1.44667	0.170914
25	16.731	4.7182	10.3359	1.63015	0.157717
26	38.218	1.6298	8.08808	1.59505	0.19721
27	60.976	6.4097	21.2913	2.26377	0.106324
28	21.446	4.4419	10.6307	2.92832	0.275458
29	22.184	3.067	7.96946	2.32917	0.292262
30	76.354	4.1799	26.3528	3.48848	0.132376
31	16.033	4.6502	10.596	1.81637	0.17142
32	68.808	2.4115	17.0065	2.87993	0.169343
33	41.252	8.946	20.6599	4.0325	0.195184
34	91.403	7.2468	28.6641	2.76554	0.096481
35	120.65	1.0372	13.0983	1.75484	0.133974
36	25.458	3.5982	7.96318	1.13588	0.142642
37	153.16	8.012	25.6224	2.40646	0.0939205
38	72.587	6.611	17.6592	3.3183	0.187908
39	82.974	9.9713	32.6768	5.67096	0.173547
40	131.2	1.9814	17.9792	3.90225	0.217042
41	30.794	2.6537	9.46549	1.25216	0.132286
42	22.974	1.5499	7.23947	2.56095	0.353748
43	30.591	1.211	7.3493	1.27506	0.173495
44	40.815	5.3972	16.4398	1.32972	0.080884
45	32.627	2.7189	10.0997	1.83571	0.18176
46	129.08	6.683	33.1186	2.20511	0.0665823
47	127.13	7.5577	19.6369	2.46982	0.125775
48
49	46.477	1.7868	8.8051	1.77706	0.201822
50	31.242	1.708	7.37798	2.4627	0.33379
51	90.061	5.269	22.9556	1.86658	0.0813125
52	76.416	8.7171	9.89783	1.99099	0.201154
53	48.758	5.8475	13.9774	2.56078	0.183209
54	19.837	4.2959	11.5065	2.60674	0.226545
55	14.297	1.48	5.6595	1.55903	0.275472
All microlites distortion
	1			2			3			4			5			6			7			8			9			10			11			12			13			14			15			16			17
	X	Y		X	Y		X	Y		X	Y		X	Y		not plag			X	Y		X	Y		X	Y		X	Y		X	Y		X	Y		X	Y		X	Y		X	Y		X	Y		X
	0	0		0	0		0	0		0	0		0	0					0	0		0	0		0	0		0	0		0	0		0	0		0	0		0	0		0	0		0	0		0
	0.2025	0		0.286378	0		0.286378	0.247993		0.2025	0.234131		0.2025	0.360048					0.286378	0		0.2025	0		0.2025	0		0.2025	0.509399		0.286378	0		0.286378	1.39475		0.2025	0		0.286378	0.610783		0.286378	0		0.286378	0.692614		0.286378
	0.405	0.8103		0.572757	1.22612		0.488878	0.288815		0.405	0.538528		0.405	1.06222					0.572757	0.376618		0.405	0		0.488878	0		0.488878	1.08126		0.488878	0.492675		0.488878	1.39475		0.488878	0.970866		0.488878	1.58717		0.572757	0.93578		0.488878	0		0.572757
	0.691378	0.954132		0.859135	0.739286		0.775257	0.886959		0.6075	0.714245		0.6075	1.00409					0.775257	0.539445		0.691378	0		0.691378	0.51111		0.691378	1.08126		0.775257	0.555799		0.775257	1.39475		0.691378	0.718877		0.775257	0.240595		0.775257	0.619179		0.775257	0.5174		0.859135
	0.893878	0.831413		1.14551	0.801324		1.06164	0.663305		0.893878	0.978447		0.81	0.390635					1.06164	0.459388		0.893878	0.582182		0.893878	0.51111		0.977757	1.08126		1.06164	0.40332		0.977757	1.39475		0.893878	0.329765		1.06164	0.94176		1.06164	1.51637		0.977757	0.298236		1.14551
	1.09638	0.719651		1.34801	1.05981		1.34801	0.253716		1.09638	0.823052		1.0125	0.396479					1.34801	0.46666		1.09638	0.667936		1.09638	0.751493		1.18026	1.10166		1.26414	0.556382		1.26414	1.39475		1.18026	2.03005		1.26414	0.556173		1.34801	0.966478		1.26414	0.59056		1.43189
	1.29888	1.07892		1.63439	1.05981		1.55051	0.54889		1.29888	0.648555		1.215	1.16299					1.63439	0.540404		1.29888	1.10282		1.38276	0.727468		1.38276	1.30384		1.55051	0.387213		1.46663	1.16496		1.38276	1.23712		1.55051	1.60532		1.63439	1.14937		1.46663	0.633294		1.71827
	1.58526	1.31649		1.92077	0.780493		1.83689	1.18598		1.50138	0.92342		1.4175	0.864271					1.83689	0.872677		1.58526	0.667936		1.58526	0.291101		1.66914	0.74862		1.83689	0.431202		1.75301	0.68067		1.66914	0.605553		1.83689	0.729043		1.92077	0.655905		1.75301	0.544171		2.00465
	1.78776	1.22224		2.20715	0.732407		2.12327	1.03752		1.70388	0.638559		1.62	0.987483					2.12327	0.555853		1.78776	0.667936		1.78776	0.433949		1.87163	0.74862		2.12327	0.571374		1.95551	0.68067		1.87163	0.867129		2.03939	0.662062		2.20715	0.430589		2.03939	0.920563		2.29103
	1.99026	1.38556		2.49353	0.641714		2.40965	0.947323		1.90638	1.59844		1.8225	0.961623					2.40965	0.641468		1.99026	0.432543		1.99026	0.594419		2.15801	0.74862		2.32577	0.423748		2.24189	1.50445		2.07414	0.775671		2.32577	0.775965		2.40965	0.785936		2.24189	0.812367		2.5774
	2.19276	2.07966		2.7799	1.03985		2.61215	0.722642		2.19276	0.47012		2.025	0.41255					2.69603	0.785686		2.19276	0.519122		2.27664	0.798469		2.36051	1.09931		2.61215	0.571459		2.44439	1.61025		2.36051	1.16124		2.61215	0.729209		2.69603	0.42538		2.52827	1.14897		2.86378
	2.39526	1.16176		3.06628	1.15222		2.89853	0.775468		2.39526	0.351674		2.2275	0.898505					2.89853	0.317453		2.47913	0.518957		2.47913	0.696367		2.56301	1.71788		2.89853	0.261938		2.73077	1.34494		2.56301	0.775671		2.89853	0.462527		2.9824	0.680654		2.73077	1.19015		3.06628
	2.68163	1.49381		3.35266	1.14105		3.1849	0.775468		2.59776	0.5127		2.43	0.949644					3.1849	0.983765		2.68163	0.518957		2.68163	0.336405		2.84939	1.40464		3.10103	1.55654		2.93327	1.75898		2.76551	2.18673		3.10103	0.462527		3.26878	1.68142		3.01715	0.788812		3.35266
	2.88414	1.19077		3.63904	0.702943		3.47128	0.237406		2.80026	0.670245		2.6325	0.800743					3.47128	1.02596		2.88414	1.48252		2.96801	0.467099		3.05189	1.36236		3.3874	0.153629		3.21965	1.77643		3.05189	0.489864		3.3874	0.678288		3.55516	1.43294		3.30353	1.01666		3.63904
	3.08663	0.797091		3.92542	1.50278		3.67378	0.237406		3.00276	0.444359		2.835	0.539058					3.75766	1.09448		3.08663	1.31532		3.17051	1.64318		3.33827	1.75027		3.67378	1.28959		3.42215	1.77643		3.25439	0.489864		3.67378	1.12715		3.75766	0.7767		3.50603	0.788812		3.92542
	3.28913	1.08451		4.12792	0.873397		3.96016	1.10053		3.20526	0.834349		3.0375	0.539058					3.96016	1.09205		3.28913	1.31532		3.37301	1.59004		3.54077	2.70763		3.87628	0.816014		3.70853	1.66367		3.45689	0.617243		3.87628	1.60772		4.04404	0.988686		3.7924	0.6298		4.2118
	3.57551	1.08451		4.4143	0.647188		4.24654	1.01286		3.40776	0.991985		3.24	0.831752					4.24654	1.12803		3.57551	0.625984		3.57551	1.0949		3.74327	1.74239		4.16266	0.659842		3.91103	1.31398		3.74327	1.83493		4.16266	0.322074		4.33042	0.334989		3.9949	0.54516		4.49817
	3.77801	1.50197		4.70067	0.878046		4.44904	1.08874		3.69414	0.757073		3.4425	0.975843					4.53292	1.12803		3.77801	1.07388		3.86189	1.2323		4.02965	1.67409		4.44904	1.18782		4.1974	1.13204		3.94577	0.809215		4.44904	0.795322		4.61679	0.148207		4.28128	0.814588		4.78455
	3.98051	1.10417		4.98705	0.864173		4.73542	0.626047		3.89663	0.808562		3.645	1.07676								3.98051	0.772263		4.06439	0.987781		4.23215	1.36561		4.73542	0.458504		4.3999	1.13204		4.23215	1.7353		4.65154	0.795322		4.90317	0.560404		4.48378	1.08313		5.07093
	4.18301	1.29808		5.27343	1.30038		5.0218	0.672633		4.09914	0.521802		3.8475	0.653818								4.18301	0.796614		4.26689	0.987781		4.51853	1.86948		4.93792	0.594032		4.68628	0.723682		4.43465	0.0722105		4.93792	0.692759		5.18955	0.555358		4.77016	0.756067		5.35731
	4.38551	1.577		5.55981	0.955908		5.30817	0.665794		4.30164	0.547574		4.13388	1.01758								4.46939	0.796614		4.46939	1.70039		4.72103	2.2148		5.22429	0.334676		4.88878	0.77151		4.63715	1.03762		5.22429	0.866387		5.39205	0.315837		5.05654	0.943579		5.64369
	4.67189	1.50112		5.84619	1.13977		5.51067	0.665794		4.50413	0.600527		4.33638	0.812403								4.67189	0.885573		4.75577	0.875795		4.92353	3.25194		5.51067	0.334676		5.17516	0.719681		4.92353	1.03261		5.4268	0.750767		5.67843	0.367117		5.25904	0.943579		5.93006
	4.87439	1.00301		6.13256	1.21512		5.79705	0.831554		4.70664	1.15358		4.53888	0.563597								4.87439	0.678185		4.95827	0.875795		5.2099	1.76351		5.71317	0.759841		5.37766	1.17166		5.12603	1.09986		5.71317	0.750767		5.96481	0.769982		5.54542	0.338366		6.21644
	5.07689	2.10542		6.41894	0.465503		6.08343	0.972135		4.99301	1.33265		4.74138	0.96401								5.07689	0.678185					5.4124	1.76351		5.99955	0.876799		5.66404	1.17166		5.32853	0.455495		5.99955	1.21182		6.25119	0.753773		5.74792	0.790646		6.50282
	5.27939	1.03417		6.70532	0.465503		6.36981	0.972135		5.19551	0.524537		4.94388	1.0155								5.36327	0.678185					5.69878	1.76351		6.28593	0.458217		5.95042	1.6305		5.6149	0.792644		6.20205	1.73431		6.53756	0.773287		6.0343	0.765691		6.7892
	5.56577	1.23349		6.90782	1.05547		6.57231	0.913389		5.39801	1.01204		5.14638	0.785793								5.56577	0.90442					5.90128	1.76351		6.48843	0.458217		6.15292	1.6305		5.8174	0.907586		6.48843	1.6881		6.82394	0.230901		6.32067	0.947149		7.07558
	5.76827	1.45199		7.1942	0.896582		6.85869	0.913389		5.60051	1.02477		5.34888	0.839242								5.76827	0.988301					6.10378	2.54392		6.77481	0.851325		6.4393	0.699646		6.0199	0.500723		6.77481	1.53396		7.02644	0.230901		6.52317	0.609427		7.36196
	5.97077	1.6356		7.48058	0.782779		7.14506	0.913389		5.80301	0.521948		5.55138	0.925197								5.97077	0.442297					6.39016	2.39391		7.06119	0.477123		6.6418	1.06414		6.30628	0.535609		6.97731	1.53396		7.31282	0.614536		6.80955	1.27459		7.64833
	6.17327	1.42999		7.76696	0.464692		7.43144	0.913389		6.00551	0.521948		5.75388	0.909524								6.17327	0.98154					6.59266	2.59599		7.34757	0.477123		6.92817	1.22953		6.50878	0.535609		7.26369	2.21035		7.5992	0.347882					7.93471
	6.37577	1.22006		8.05333	0.803276		7.63394	1.27712		6.20801	0.358312		5.95638	0.732062								6.45965	0.796874					6.87904	2.59599		7.55007	0.51379		7.13067	0.823194		6.79516	0.644341		7.55007	1.4944		7.88558	0.63135					8.22109
	6.66215	1.07855		8.33971	1.67239		7.92032	1.27712		6.49439	0.393091		6.15888	0.341286								6.66215	0.806373					7.08154	2.59599		7.83644	0.787851		7.41705	1.63157		6.99766	0.941251		7.83644	1.4944		8.17196	0.663236					8.50747
	6.86465	1.67502		8.62609	1.2586					6.69689	0.711306		6.36138	0.257441								6.86465	0.500207					7.28404	2.58408		8.12282	0.787263		7.61955	1.63157		7.20016	1.15935		8.03894	1.44349		8.37446	0.197943					8.79385
	7.06715	2.13402		8.91247	1.1743					6.89939	0.974261		6.56388	0.709607								7.06715	0.598146					7.57042	2.58408		8.32532	0.556418		7.90593	1.23697		7.48654	0.228918		8.32532	1.45576		8.66083	0.197943					8.99635
	7.26965	1.60418		9.19885	1.71938					7.10189	0.872		6.76638	0.709607								7.35353	1.0062					7.77292	2.58408		8.6117	0.181736		8.10843	1.23697		7.68904	0.621782		8.6117	1.55232		8.94721	0.761217					9.28273
	7.55603	1.08761		9.48523	1.38124					7.30439	0.823768		6.96888	0.866986								7.55603	0.900745					8.0593	2.58408					8.39481	1.23697		7.89154	1.45328		8.8142	1.45576		9.23359	1.12152					9.5691
	7.75853	1.71115		9.68773	1.47348					7.50689	0.376119		7.17138	0.670942								7.75853	0.926406					8.26179	2.58408					8.59731	0.587141		8.17792	0.621782		9.10058	1.45576		9.51997	1.14909					9.85548
	7.96103	1.43077		9.9741	1.05343					7.79327	0.56194		7.37388	0.99038								7.96103	0.829589					8.46429	2.43761					8.88369	1.0571		8.38042	1.0875		9.38696	1.96817		9.80635	0.338303					10.1419
	8.16353	1.50163		10.2605	1.50252					7.99577	0.753884		7.57638	0.876935								8.2474	0.575553					8.75067	2.43761					9.08619	0.272962		8.58292	0.745756		9.58946	1.91718		10.0089	0.470159					10.4282
	8.36603	1.50923		10.5469	1.14126					8.19827	1.34861		7.77888	1.70118								8.4499	1.03661					8.95317	2.90001					9.37256	0.697852		8.86929	0.745756		9.87583	2.02877		10.2952	0.337439					10.7146
	8.6524	2.09347		10.8332	1.51016					8.40077	0.767218		7.98138	1.70118								8.6524	0.836469					9.23955	2.90001					9.57507	1.07399		9.07179	0.745756					10.5816	0.276049					11.001
	8.8549	1.46796		11.1196	1.28945																	8.8549	0.806704					9.44205	2.90001					9.86144	1.29884		9.35817	0.940896											11.2874
	9.0574	1.73951		11.406	1.37949																	9.14128	0.816896											10.0639	0.704329		9.56067	0.719945											11.5738
	9.2599	1.05209		11.6924	1.42059																	9.34378	0.816896											10.3503	0.615756		9.76317	0.42478											11.8601
	9.54628	1.17948		11.9787	1.38594																	9.54628	0.816896											10.5528	0.615756		10.0495	0.435281											12.1465
	9.74878	1.93819		12.2651	1.38594																	9.74878	1.37118											10.8392	0.817845		10.2521	0.533282											12.4329
	9.95128	2.5699		12.4676	1.18267																	9.95128	1.04999											11.1256	1.4246		10.4545	0.737152											12.7193
	10.1538	1.8693		12.754	1.07238																	10.2377	0.967697											11.3281	0.505999		10.7409	1.53149											13.0056
	10.3563	1.20334		13.0404	2.22198																	10.4402	0.635256											11.6145	0.834629		10.9434	0.693											13.292
	10.6427	1.56642		13.3268	1.07315																	10.6427	0.865112											11.817	1.41548		11.1459	0.856494											13.5784
	10.8452	1.20405		13.6131	1.37074																	10.8452	0.589755											12.1033	0.495591		11.4323	0.849372											13.8648
	11.0477	1.18925		13.8995	1.27204																	11.1315	0.495098											12.3058	0.516498		11.6348	0.453705											14.1512
	11.2502	0.915468		14.1859	0.909533																	11.334	0.619876											12.5922	0.640566		11.9212	0.984602											14.4375
	11.5365	1.34574		14.4723	0.972441																	11.5365	1.01799											12.7947	0.640566		12.1237	0.984602											14.7239
	11.739	1.02064		14.7587	0.821861																	11.739	0.440114											13.0811	0.872788		12.3262	0.984602											14.9264
	11.9415	1.34811		15.045	1.62423																	12.0254	0.480799											13.2836	0.661745		12.6126	1.49164											15.2128
	12.144	1.34811		15.2475	1.62612																	12.2279	0.985563											13.57	0.661745		12.8151	1.01918											15.4992
	12.3465	2.00585		15.5339	1.10398																	12.4304	0.985563											13.7725	1.07972														15.7856
	12.6329	1.80072		15.8203	1.31422																	12.6329	1.14702											14.0588	0.612393														16.0719
	12.8354	1.72871		16.1067	0.408359																	12.8354	0.817877											14.2614	0.767047														16.3583
	13.0379	2.25885		16.393	0.973616																	13.1218	1.23292											14.5477	0.767047														16.6447
	13.2404	1.68074		16.6794	0.686463																	13.3243	1.23292											14.7502	2.02623														16.9311
	13.5268	1.91455		16.9658	1.06594																	13.5268	1.22005											15.0366	0.917497														17.2174
	13.7293	2.08458		17.2522	1.34504																	13.7293	0.889314											15.2391	1.03497														17.5038
	13.9318	2.28495		17.5386	1.30696																	14.0157	1.11309											15.5255	1.18168														17.7902
	14.1343	2.31603		17.8249	1.093																	14.2182	1.16288											15.728	1.04034														18.0766
	14.3368	1.58231		18.0274	0.936772																	14.4207	1.32758											16.0144	0.633202														18.363
	14.6232	2.23302		18.3138	1.689																	14.6232	1.23143											16.2169	0.633202														18.6493
	14.8257	2.08724		18.6002	0.665432																	14.9095	0.59692											16.5032	1.72964														18.9357
	15.0282	1.56966		18.8866	0.978741																	15.112	0.703926																										19.2221
	15.2307	1.75709		19.173	0.874504																	15.3146	0.703926																										19.5085
	15.4332	1.90809																				15.517	1.41368																										19.7948
	15.7195	1.37868																				15.7195	0.857477																										20.0812
	15.9221	1.37868																				16.0059	0.616091																										20.3676
	16.1245	1.32351																				16.2084	0.57009																										20.654
	16.327	2.01623																				16.4109	0.795618																										20.8565
	16.6134	1.65044																				16.6134	0.277188																										21.1429
	16.8159	1.65044																				16.8998	0.730396																										21.4292
	17.0184	1.65044																				17.1023	1.50135																										21.7156
	17.2209	1.31953																				17.3048	1.05237																										22.002
	17.4234	1.68733																				17.5073	0.85592																										22.2884
	17.7098	1.80903																				17.7937	1.05547																										22.5748
	17.9123	2.0448																				17.9962	0.609688																										22.8611
	18.1148	1.88147																				18.1987	0.715838																										23.1475
	18.3173	1.78046																																															23.4339
	18.6037	2.57084																																															23.7203
	18.8062	1.3236
	19.0087	1.48588
	19.2112	1.33103
	19.4137	2.25827
	19.7001	1.57013
	19.9026	2.42481
	20.1051	1.86993
	20.3076	2.39969
	20.5939	1.56753
	20.7964	1.4323
	20.9989	1.35792
	21.2014	1.90057
	21.4039	2.33623
	21.6903	2.14142
	21.8928	2.3454
	22.0953	1.69071
	22.2978	1.69071
	22.5842	1.51839
	22.7867	1.51839
	22.9892	2.41324
	23.1917	2.86586
	23.3942	1.65217
	23.6806	2.05351
	23.8831	2.04072
	24.0856	2.07776
	24.2881	2.12964
	24.5745	1.40045
	24.777	2.15786
	24.9795	1.87444
	25.182	2.5785
	25.3845	2.5785
	25.6708	1.74668
	25.8733	1.76533
	26.0758	2.01538
	26.2783	2.45333
	26.5647	2.45333
	26.7672	2.26776
	26.9697	2.02127
[truncated: 76 more columns]
