# Supplementary material for: Crystal plasticity as an indicator of the viscous-brittle transition in magmas
Source: Nat Commun. 2017 Dec 4;8:1926. doi: 10.1038/s41467-017-01931-4 (PMC5715024; doi:10.1038/s41467-017-01931-4)
Supplement: Supplementary file 10 — Supplementary Data 7 [file 41467_2017_1931_MOESM10_ESM.xlsx]

## Sheet: LAH4 16MPa 30%
Maps analysed
Microlite details
grain no.	Area [µm²]	Aspect Ratio	length [µm]	max misorientation [degrees]	misorientation per micron [degrees per micron]
1	52.907	4.6414	15.5319	2.40753	0.155006
2	135.37	1.2857	16.095	2.32471	0.144437
3	44.869	11.504	13.8468	1.8935	0.136746
4	27.833	14.388	22.6623	5.15839	0.227619
5	62.824	9.1581	25.3792	2.94764	0.116144
6	18.555	10.531	15.152	3.14329	0.20745
7
8	22.794	6.3064	13.118	2.31677	0.176611
9	33.312	1.1192	5.87622	1.03449	0.176046
10	23.794	3.9351	10.93	1.52909	0.139898
11	59.505	1.9753	11.601	3.69872	0.318828
12	31.352	7.8411	17.3091	3.44636	0.199106
13	7.7181	4.2492	6.53888	1.28066	0.195854
14	50.067	6.5703	4.92487	1.16676	0.236912
15	115.65	3.5431	16.3636	1.69845	0.103794
16	86.418	5.2924	16.8346	2.41275	0.14332
17	19.595	9.8832	15.2064	4.59481	0.302162
18	25.514	1.6712	8.37885	2.02641	0.241848
19	39.39	1.3688	7.02755	3.8868	0.553081
20	44.029	1.3172	7.06186	2.08922	0.295846
21	29.673	8.0647	16.5092	4.01072	0.242938
22	32.392	5.6088	8.7788	1.9553	0.22273
23	14.236	4.1151	5.62772	3.8265	0.679937
24	52.427	4.3459	14.1296	2.21682	0.156892
25	34.231	5.2455	16.3176	2.6425	0.161942
26	128.97	1.3328	12.6955	2.05469	0.161844
27	31.832	2.1569	11.2697	4.74799	0.421308
28	9.8375	4.9268	7.49612	2.2143	0.295392
29	27.553	4.906	13.0753	2.66807	0.204054
30	20.595	3.4187	9.29589	2.27555	0.244791
31	56.106	2.7255	12.9381	2.15606	0.166645
32	48.908	5.9065	18.4747	3.43109	0.185719
33	566.46	1.0988	25.3424	2.71426	0.107103
34	6.7183	2.2287	3.86226	1.1243	0.291099
35	136.97	1.2134	15.1236	2.45689	0.162454
36
37	52.107	2.5276	12.7925	2.54185	0.198698
38	72.982	8.938	25.811	6.74774	0.261429
39
40	17.436	1.5511	4.88223	2.21939	0.454585
41	57.066	1.5315	10.6982	2.30807	0.215745
All microlites distortion
	1			2			3			4			5			6			7			8			9			10			11			12			13			14			15			16			17
	X	Y		X	Y		X	Y		X	Y		X	Y		X	Y		not plag			X	Y		X	Y		X	Y		X	Y		X	Y		X	Y		X	Y		X	Y		X	Y		X
	0	0		0	0		0	0		0	0		0	0		0	0					0	0		0	0		0	0		0	0		0	0		0	0		0	0		0	0		0	0		0
	0.282807	1.07036		0.199975	0.556982		0.199975	0.451578		0.199975	0.891794		0.199975	1.19977		0.199975	0.483175					0.282807	0.209967		0.282807	0		0.199975	0.244521		0.282807	0.522459		0.199975	1.32628		0.282807	0.250198		0.282807	0		0.199975	0.820088		0.199975	0.747024		0.199975
	0.482782	1.10281		0.39995	0.556982		0.39995	0.814447		0.482782	0.847715		0.482782	1.30004		0.482782	0.483175					0.482782	0.356096		0.482782	0.504591		0.39995	0		0.482782	1.31139		0.39995	1.33226		0.565615	0.657283		0.565615	0.268384		0.39995	0.703446		0.482782	0.77413		0.39995
	0.76559	1.13363		0.599925	0.424345		0.599925	0.311962		0.682757	0.707736		0.682757	1.30004		0.682757	0.829828					0.76559	0.336684		0.76559	0.632		0.599925	0		0.76559	0.660597		0.599925	1.2808		0.848422	0.374729		0.848422	0.320387		0.599925	0.626671		0.682757	1.1094		0.682757
	0.965565	0.936626		0.7999	0.93053		0.7999	0.562323		0.965565	1.06445		0.882732	1.44368		0.965565	0.744181					0.965565	0.538355		0.965565	0.632		0.7999	0		1.0484	1.41225		0.882732	1.79699		1.13123	0.258716		1.13123	0.320387		0.7999	0.466133		0.965565	1.01645		0.882732
	1.24837	2.40753		0.999875	0.424345		0.999875	0.714278		1.16554	1.24596		1.16554	1.5158		1.16554	0.7512					1.24837	0.858707		1.24837	0.230993		0.999875	0		1.24837	1.8228		1.08271	1.60653		1.3312	0.403444		1.3312	0.530434		0.999875	0.139013		1.16554	1.41726		1.08271
	1.44835	1.75801		1.19985	0.642788		1.19985	0.184232		1.36552	0.637095		1.36552	1.51301		1.36552	0.401087					1.44835	0.508011		1.44835	0.37913		1.19985	0.694451		1.53118	1.95322		1.28268	1.8713		1.61401	0.483358		1.61401	0.170783		1.19985	0.442492		1.36552	1.01645		1.28268
	1.73115	1.52571		1.48266	1.07368		1.39983	0.524533		1.64832	1.39319		1.56549	1.40403		1.64832	0.682721					1.73115	0.818058		1.73115	0.293597		1.48266	0.805514		1.73115	2.2636		1.48266	1.68034		1.89682	0.594237		1.89682	0.634138		1.39983	0.188204		1.64832	1.36705		1.56549
	1.93113	1.61839		1.68263	0.448037		1.5998	0.184232		1.8483	1.08354		1.8483	1.40403		1.8483	0.682721					1.93113	0.289522		1.93113	0.748738		1.68263	0.868042		2.01396	1.25381		1.68263	1.73155		2.17963	0.633617		2.17963	0.357829		1.5998	1.62327		1.8483	0.83938		1.76547
	2.21394	1.78499		1.88261	0.410845		1.79977	0.819204		2.04827	1.0688		2.04827	1.76018		2.1311	0.555187					2.21394	0.610401		2.21394	0.0530501		1.88261	0.345203		2.29677	1.51824		1.88261	1.10114		2.46243	0.575833		2.46243	0.357829		1.79977	0.383933		2.04827	1.27876		1.96544
	2.41391	0.758249		2.08258	0.410845		1.99975	0.683486		2.33108	1.14051		2.24825	1.54983		2.33108	0.736704					2.41391	0.590749		2.41391	0.0530501		2.08258	0.565719		2.49674	1.43813		2.08258	1.56537		2.74524	0.774544		2.74524	0.889844		1.99975	0.406291		2.33108	0.783461		2.16541
	2.69672	1.63075		2.28256	0.410845		2.19972	0.579646		2.53105	1.14051		2.53105	1.48864		2.53105	0.639384					2.69672	0.500606		2.69672	1.03449		2.28256	0.565719		2.77955	1.33872		2.28256	1.59283		3.02805	1.09136		3.02805	0.275016		2.19972	0.542767		2.53105	0.783461		2.44822
	2.89669	1.342		2.48253	1.80431		2.48253	0.757288		2.81386	1.31335		2.73103	1.37649		2.81386	0.770811					2.89669	0.987828		2.89669	0.528471		2.48253	0.565719		3.06236	0.780014		2.56536	2.30443		3.31086	0.716379		3.31086	0.645707		2.3997	1.20728		2.81386	1.16186		2.6482
	3.1795	1.099		2.68251	1.80431		2.68251	0.349739		3.01384	0.672987		2.931	1.37649		3.01384	1.05725					3.1795	1.07825		3.1795	0.367025		2.68251	1.52909		3.26233	1.70044		2.76534	1.00318		3.51083	0.716379		3.59366	0.448937		2.59967	0.169155		3.01384	1.38549		2.84817
	3.37948	0.324427		2.88248	1.80431		2.88248	0.977175		3.21381	1.22229		3.13098	1.39447		3.29664	0.924365					3.37948	2.11521		3.46231	0.378232		2.88248	0.639381		3.54514	1.19345		2.96531	1.52459		3.79364	0.716379		3.79364	0.812813		2.79965	0.154909		3.21381	1.38549		3.04815
	3.66228	1.33336		3.08246	0.794267		3.08246	1.19723		3.49662	1.22229		3.41379	1.63442		3.49662	0.937052					3.66228	1.3682		3.66228	0.367025		3.08246	0.606159		3.74512	1.78933		3.16529	1.92518		4.07645	1.05873		4.07645	0.812813		2.99962	0.365609		3.49662	1.1696		3.33095
	3.86226	1.27803		3.28243	0.820316		3.28243	0.483779		3.69659	0.842934		3.61376	1.5217		3.69659	0.937052					3.86226	1.33217		3.94509	0.336267		3.28243	0.341755		4.02792	1.59682		3.36526	1.81941		4.35925	0.920365		4.35925	1.10076		3.1996	0.213798		3.69659	0.509666		3.53093
	4.14507	1.048		3.48241	0.5758		3.48241	0.48139		3.89657	1.41697		3.81374	1.38201		3.9794	0.7612					4.14507	1.36676		4.14507	0.336267		3.48241	0.172553		4.31073	1.59682		3.56524	1.56318		4.64206	1.09022		4.64206	1.16676		3.39958	0.815176		3.89657	1.0835		3.7309
	4.34504	0.42966		3.68238	0.5758		3.68238	0.663639		4.17938	1.39982		4.09654	1.77809		4.17938	0.792096					4.34504	0.821706		4.42787	0.336267		3.68238	0.522911		4.51071	1.30421		3.76521	1.51171		4.92487	1.28066		4.92487	1.16676		3.59955	0.300028		4.17938	1.17362		3.93088
	4.62785	1.42026		3.88236	0.5758		3.88236	0.961193		4.37935	1.40115		4.29652	1.73421		4.46218	1.26638					4.62785	1.37996		4.62785	0.0930548		3.88236	0.522911		4.79351	0.939746		4.04802	2.17859		5.20768	0.834897					3.79953	0.595761		4.37935	2.31954		4.21369
	4.82782	1.01667		4.16517	1.57779		4.08233	0.43868		4.66216	1.59414		4.49649	1.49444		4.66216	1.26638					4.82782	1.74052		4.91066	0.289356		4.16517	0.473824		5.07632	1.85917		4.248	2.16936		5.49048	0.834897					3.9995	0.257839		4.66216	1.26601		4.41366
	5.11063	0.698057		4.36514	1.57779		4.28231	0.415211		4.86213	1.48135		4.7793	1.70553		4.86213	0.932263					5.11063	1.05148		5.11063	0.4498		4.36514	0.956782		5.2763	1.66125		4.44797	1.90847		5.69046	0.966308					4.28231	0.323974		4.86213	1.50493		4.61364
	5.31061	1.53634		4.56511	0.707287		4.48228	0.361986		5.06211	1.91568		4.97928	1.78119		5.14494	1.33047					5.31061	2.22561		5.39344	0.40571		4.56511	1.34209		5.5591	1.33397		4.64795	2.39813		5.97326	0.966308					4.48228	0.882246		5.06211	1.31509		4.81361
	5.59341	1.17791		4.76509	0.707287		4.68226	0.479499		5.34492	2.18616		5.17925	1.60118		5.34492	1.45541					5.59341	1.20503		5.59341	0.442872		4.76509	0.284446		5.84191	1.7068		4.84792	1.98357		6.25607	0.719656					4.68226	0.448551		5.34492	1.12784		5.09642
	5.79339	0.888724		4.96507	0.707287		4.88223	0.556327		5.54489	1.67117		5.46206	1.87549		5.62772	1.25026					5.79339	1.64714		5.87622	0.221366		4.96507	0.451937		6.04188	1.05642		5.0479	1.98357		6.53888	0.719656					4.88223	0.0720859		5.54489	1.56792		5.29639
	6.0762	0.960452		5.16504	0.530415		5.08221	0.461434		5.74487	1.47443		5.66203	1.55628		5.8277	1.25026					6.0762	1.09812					5.16504	0.632452		6.32469	1.99024		5.24787	1.77492								5.08221	0.268688		5.74487	0.865145		5.49637
	6.27617	0.971083		5.36501	0.52391		5.28218	0.698979		6.02767	1.70444		5.86201	1.57581		6.02767	1.25026					6.27617	0.890487					5.36501	0.632452		6.52467	1.75927		5.44785	1.75372								5.28218	0.904406		6.02767	1.14735		5.69634
	6.55898	1.48931		5.56499	1.63719		5.48216	0.584843		6.22765	1.61627		6.14482	1.65945		6.31048	1.07382					6.55898	1.71537					5.56499	0.178011		6.80748	1.99524		5.73065	1.85196								5.48216	0.461763		6.22765	1.01394		5.97915
	6.75895	0.825451		5.76497	1.63719		5.68213	0.488059		6.51046	1.71132		6.34479	1.71417		6.51046	1.15866					6.84178	1.46011					5.76497	0.178011		7.09028	0.965082		5.93063	2.36282								5.68213	0.54812		6.51046	1.24997		6.17913
	7.04176	0.721778		5.96494	0.821531		5.88211	0.533743		6.71043	1.72014		6.54477	1.80252		6.79326	1.31714					7.04176	1.6696					5.96494	0.178011		7.29026	1.96374		6.1306	1.14323								5.88211	0.329976		6.71043	0.846506		6.3791
	7.24174	0.667041		6.16491	0.821531		6.08208	0.581675		6.91041	1.39538		6.82757	1.6881		6.99324	1.44626					7.32457	1.30818					6.16491	0.178011		7.57306	0.744194		6.33058	2.60041								6.08208	0.155812		6.91041	0.846506		6.57908
	7.52454	0.813765		6.36489	0.821531		6.28206	0.614917		7.19321	1.67312		7.02755	1.6881		7.19321	1.43091					7.52454	1.32684					6.36489	0.178011		7.85587	2.10939		6.53055	2.60041								6.28206	0.203928		7.19321	0.957201		6.86188
	7.80735	1.20468		6.56487	0.419045		6.48203	0.492648		7.39319	1.48721		7.22752	1.69544		7.47602	1.56884					7.80735	1.41275					6.56487	0.178011		8.05585	2.13921		6.73053	2.12719								6.48203	0.7033		7.39319	1.49326		7.06186
	8.00732	0.859279		6.84767	0.419045		6.68201	0.492648		7.59316	1.77876		7.51033	1.7866		7.676	1.63876					8.00732	1.68265					6.76484	0.434403		8.33865	1.24668		6.9305	2.57502								6.68201	0.388438		7.59316	1.17846		7.26183
	8.29013	1.24401		7.04765	0.178758		6.88198	0.150826		7.87597	1.4729		7.71031	1.7866		7.9588	1.53685					8.29013	0.917036					7.04765	0.434403		8.53863	1.86399		7.21331	2.47126								6.88198	0.19453		7.87597	1.18867		7.46181
	8.49011	1.37196		7.24762	0.829575		7.08196	0.328364		8.07595	1.44937		7.91028	1.55797		8.15878	1.56551					8.49011	1.62144					7.24762	0.434403		8.82144	1.32722		7.41329	3.0464								7.08196	0.214217		8.07595	1.49744		7.74462
	8.77291	0.997577		7.4476	0.178758		7.36477	0.540962		8.35875	2.31031		8.19309	1.56198		8.35875	1.62644					8.77291	1.57876					7.4476	0.434403		9.10424	2.08832		7.61326	1.96982								7.28193	0.719468		8.35875	1.49744		7.94459
	8.97289	1.31852		7.64757	0.969836		7.56474	0.400731		8.55873	1.66013		8.39306	2.61725		8.64156	1.91987					8.97289	1.57876					7.64757	0.936179		9.30422	1.83975		7.81324	2.47201								7.48191	0.850526		8.55873	1.04445		8.14457
	9.2557	1.15785		7.84755	0.385005		7.76471	0.400731		8.7587	1.11215		8.59304	2.61725		8.84154	1.04232					9.2557	2.04978					7.84755	0.936179		9.58703	1.29856		8.01321	2.77725								7.68188	0.284318		8.7587	1.20593		8.34454
	9.45567	1.01191		8.04752	1.35484		7.96469	0.762378		9.04151	1.74033		8.79301	2.61725		9.12434	1.21819					9.45567	2.05696					8.04752	0.366918		9.86983	2.20372		8.21319	2.40273								7.88186	0.512997		9.04151	0.846981		8.62735
	9.73848	1.01191		8.2475	0.385005		8.16466	0.759822		9.24149	1.85684		9.07582	1.52907		9.32432	1.45327					9.73848	2.1807					8.2475	0.366918		10.0698	2.63713		8.41316	2.95511								8.08183	0.342133		9.24149	0.844367		8.82732
	9.93845	1.03886		8.44747	0.385005		8.36464	0.695364		9.44146	1.31895		9.2758	1.94048		9.52429	1.16508					9.93845	1.90127					8.44747	0.632883		10.3526	2.39855		8.69597	3.25105								8.28181	0.40855		9.44146	1.068		9.0273
	10.2213	0.272745		8.64745	1.10998		8.56461	0.337131		9.72427	2.12939		9.47577	2.17825		9.8071	1.93216					10.2213	2.2124					8.64745	0.845442		10.5526	2.20157		8.89594	2.93147								8.48178	0.687024		9.72427	1.15379		9.22727
	10.4212	0.847485		8.84742	0.887651		8.76459	0.305249		9.92424	1.65864		9.75858	1.65103		10.0071	2.07313					10.4212	2.09853					8.84742	0.845442		10.8354	2.62434		9.09592	3.16208								8.68176	0.461909		9.92424	1.03539		9.51008
	10.704	0.950703		9.0474	0.887651		8.96457	0.883816		10.2071	1.85725		9.95855	1.79592		10.2899	2.07702					10.704	2.09853					9.0474	0.959538		11.1182	3.69872		9.29589	2.88991								8.88173	0.499796		10.2071	1.12456		9.71006
	10.904	0.24167		9.24737	0.887651		9.16454	0.525778		10.407	2.03648		10.1585	1.79592		10.4899	1.67957					10.904	2.24705					9.24737	0.555934		11.3182	2.18488		9.49587	3.22023								9.08171	0.462682		10.407	1.28182		9.91003
	11.1868	1.11741		9.53018	0.887651		9.36452	0.822358		10.607	1.6966		10.4413	1.79592		10.6898	1.13038					11.1868	1.93047					9.44735	0.555934		11.601	2.17332		9.69584	3.17245								9.28168	0.323431		10.607	1.06188		10.11
	11.3868	0.557323		9.73015	0.887651		9.56449	0.320044		10.8898	2.28642		10.6413	1.92876		10.9726	2.24247					11.3868	1.93047					9.73015	0.645936					9.89582	3.32143								9.48166	1.27193		10.8898	1.14859		10.3928
	11.6696	0.765868		9.93013	0.887651		9.76446	0.673698		11.0898	1.60701		10.8413	2.49829		11.1726	2.13657					11.6696	2.04391					9.93013	0.619849					10.0958	3.36601								9.68163	0.317585		11.0898	1.18746		10.5928
	11.8696	1.48858		10.1301	1.04469		9.96444	0.337717		11.3726	2.15808		11.1241	2.49829		11.4554	2.00502					11.8696	1.61355					10.1301	0.453919					10.3786	2.95904								9.88161	0.699637		11.2898	1.18746		10.7928
	12.1524	1.31239		10.3301	1.31826		10.1644	1.15421		11.5726	1.92178		11.3241	1.63905		11.6554	2.03452					12.1524	1.84083					10.3301	0.22792					10.5786	2.7665								10.0816	0.633866		11.5726	1.09685		10.9927
	12.3524	0.863867		10.53	0.826781		10.3644	0.677816		11.7725	2.03788		11.524	1.63905		11.8554	2.2069					12.3524	2.31677					10.53	0.910592					10.7785	2.67822								10.2816	1.69845		11.7725	1.12255		11.2756
	12.6352	0.69428		10.73	0.560561		10.5644	0.677816		12.0554	1.73307		11.8069	2.01573		12.1382	1.68453					12.6352	2.12156					10.73	0.910592					10.9785	3.27457								10.4815	0.733696		12.0554	0.977454		11.4755
	12.8352	0.544156		10.93	0.560561		10.7643	0.196865		12.2553	2.59569		12.0068	2.01573		12.3382	1.77788					12.8352	2.28477					10.93	0.910592					11.1785	2.92644								10.6815	0.503581		12.2553	1.08456		11.6755
	13.118	0.78505		11.13	0.682125		10.9643	0.546142		12.4553	2.92346		12.2068	2.01573		12.621	2.17113					13.118	2.0108											11.3785	2.99593								10.8815	0.419586		12.4553	0.756056		11.8755
	13.3179	0.243014		11.33	1.05717		11.1643	0.721855		12.7381	2.28352		12.4896	2.90924		12.8209	2.31112																	11.5785	2.76823								11.0815	0.872534		12.7381	0.756056		12.1583
	13.6007	0.50269		11.5299	1.44411		11.3643	0.560782		12.9381	2.43026		12.6896	2.47862		13.0209	2.05064																	11.8613	3.12762								11.2814	0.284384		12.9381	1.63922		12.3582
	13.8007	0.420795		11.7299	2.22246		11.5642	1.66242		13.2209	2.68936		12.8896	2.47862		13.3037	2.45784																	12.0612	3.03312								11.4814	0.570101		13.138	0.426922		12.5582
	14.0835	0.735131		11.9299	1.25318		11.7642	1.09373		13.4209	1.88598		13.1724	1.77813		13.5037	2.14507																	12.2612	3.12738								11.6814	0.210247		13.4209	0.731924		12.7582
	14.2835	1.0838		12.2127	1.53591		11.9642	0.819801		13.6208	2.53865		13.3723	1.77813		13.7865	2.52466																	12.4612	3.07746								11.8814	0.210247		13.6208	0.997367		13.041
	14.5663	0.732791		12.4127	1.65974		12.247	1.07081		13.9036	2.35007		13.5723	1.94886		13.9865	2.02726																	12.6612	2.52644								12.0813	0.0651291		13.9036	0.923036		13.241
	14.7663	0.729049		12.6126	0.791905		12.447	1.07706		14.1036	3.00798		13.8551	1.94886		14.1865	2.26422																	12.8611	2.91075								12.3641	0.0395565		14.1036	1.20853		13.441
	15.0491	1.09988		12.8126	0.791905		12.647	1.11847		14.3036	2.96348		14.0551	2.62559		14.4693	2.83376																	13.0611	3.18792								12.5641	1.10913		14.3036	0.58931		13.6409
	15.2491	1.33584		13.0126	1.3312		12.8469	1.03575		14.5864	2.59714		14.2551	2.62559		14.6692	3.14329																	13.2611	3.10829								12.7641	0.214221		14.5864	1.09592		13.9237
	15.5319	1.31871		13.2126	1.57825		13.0469	1.25866		14.7864	3.07689		14.455	2.33223		14.952	3.14329																	13.5439	3.28758								12.9641	1.10623		14.7864	0.878026		14.1237
				13.4125	2.06313		13.2469	1.00096		15.0692	2.79702		14.7378	1.68393		15.152	2.3678																	13.7439	2.7986								13.164	0.206986		14.9863	0.658431		14.3237
				13.6125	2.06313		13.4468	0.984286		15.2692	2.79702		14.9378	2.17489																				13.9438	3.2248								13.364	0.59889		15.2692	0.816021		14.5237
				13.8125	0.653222		13.6468	1.66661		15.4691	2.79941		15.1378	1.69497																				14.1438	3.07312								13.564	0.492618		15.4691	0.722363		14.8065
				14.0125	0.653222		13.8468	1.8935		15.7519	3.08133		15.4206	1.69497																				14.3438	3.06083								13.764	0.258992		15.7519	0.966554		15.0064
				14.2124	0.7638					15.9519	3.08133		15.6206	2.03916																				14.5438	2.65579								13.9639	0.258992		15.9519	1.19509		15.2064
				14.4124	0.585296					16.1519	3.08548		15.8206	2.03916																				14.7437	2.82147								14.1639	1.05682		16.1519	1.11798
				14.6124	1.24299					16.4347	3.19464		16.1034	1.75847																				15.0266	2.53008								14.3639	0.616842		16.4347	0.852918
				14.8952	0.585296					16.6347	2.28199		16.3033	1.75847																				15.2265	3.22241								14.5639	0.329839		16.6347	0.852918
				15.0952	2.32471					16.9175	3.37533		16.5033	2.24933																				15.4265	3.44636								14.7638	0.834568		16.8346	2.41275
				15.2951	1.06307					17.1175	2.95063		16.7861	2.24933																				15.6265	3.33845								14.9638	0.202453
				15.4951	1.06307					17.3174	3.48727		16.9861	2.72099																				15.8264	2.79624								15.1638	0.462688
				15.6951	1.06307					17.6002	2.91036		17.1861	1.8968																				16.0264	2.66332								15.3638	0.121361
				15.8951	1.06307					17.8002	4.01575		17.4689	1.91148																				16.2264	2.59753								15.5637	0.484762
				16.095	1.06307					18.0002	3.24699		17.6689	2.08365																				16.4264	2.77777								15.7637	0.442557
										18.283	3.05683		17.8688	2.79345																				16.7092	2.66141								15.9637	0.913231
										18.483	3.33098		18.1516	2.71597																				16.9092	2.66141								16.1637	0.442356
										18.7658	3.90681		18.3516	1.88612																				17.1091	2.66141								16.3636	1.03907
										18.9657	3.62435		18.5516	1.88612																				17.3091	2.66141
										19.1657	3.55749		18.8344	1.88612
										19.4485	3.46521		19.0344	1.88612
										19.6485	4.23284		19.2343	1.88612
										19.8485	3.64578		19.4343	1.88612
										20.1313	3.64464		19.7171	2.68432
										20.3313	3.88741		19.9171	2.23979
										20.6141	4.28479		20.1171	2.30984
										20.8141	3.69386		20.3999	1.92185
										21.014	3.49105		20.5999	2.49372
										21.2968	4.31821		20.7998	2.90693
										21.4968	4.31821		21.0827	2.06062
										21.6968	4.31905		21.2826	1.89598
										21.9796	4.26698		21.4826	2.10476
										22.1796	4.11481		21.7654	2.79767
										22.4624	4.11481		21.9654	2.79767
										22.6623	5.15839		22.1654	2.79767
													22.4482	1.98373
													22.6481	1.98373
													22.8481	1.86611
													23.1309	2.01008
													23.3309	1.92079
													23.5309	1.92079
													23.8137	2.07204
													24.0136	1.84149
													24.2136	1.84149
													24.4964	1.84149
													24.6964	1.69017
													24.8964	1.84777
													25.0964	2.64939
													25.3792	2.94764
	15.5319	2.40753		13.2126	2.22246		13.0469	1.66242	0
[truncated: 47 more columns]
