# Supplementary material for: Crystal plasticity as an indicator of the viscous-brittle transition in magmas
Source: Nat Commun. 2017 Dec 4;8:1926. doi: 10.1038/s41467-017-01931-4 (PMC5715024; doi:10.1038/s41467-017-01931-4)
Supplement: Supplementary file 11 — Supplementary Data 8 [file 41467_2017_1931_MOESM11_ESM.xlsx]

## Sheet: LAH4 28MPa 20%
Maps analysed
Microlite details
grain no.	Area [µm²]	Aspect Ratio	length [µm]	max misorientation [degrees]	misorientation per micron [degrees per micron]
1	30.021	3.9599	11.2842	3.10328	0.275011
2	26.81	6.285	13.917	3.51386	0.252486
3	26.128	7.8775	15.8718	3.08771	0.19454
4	4.8162	2.431	7.01181	2.67662	0.38173
5	61.768	8.1304	9.66481	2.17541	0.225085
6	28.697	9.8658	24.3915	3.51662	0.144174
7	88.056	7.1071	18.8425	3.36682	0.178682
8	87.454	7.9854	26.8928	3.76441	0.139978
9	44.229	2.7986	30.1208	4.7407	0.15739
10	44.229	2.7986	18.1158	3.6245	0.200074
11	25.807	10.076	17.9984	4.29483	0.238622
12	11.599	2.1638	6.15006	1.77495	0.288606
13	40.737	2.3562	10.1853	3.41635	0.33542
14	39.332	1.9465	9.0638	1.55524	0.171588
15	66.183	2.4442	11.3849	1.99625	0.175343
16	353.03	2.9395	38.0003	2.93826	0.0773222
17	10.877	5.7826	5.92124	3.21314	0.542646
18	13.084	4.1451	11.8911	2.87884	0.242101
19	26.248	4.1909	8.12496	2.36062	0.29054
20	26.208	1.4095	5.33447	1.82972	0.343
21	49.968	1.693	9.4301	4.99286	0.529459
22	15.733	1.7602	4.89108	1.77303	0.362502
23	35.64	5.5002	14.2348	2.96561	0.208336
24	192.81	2.2506	17.3169	2.58701	0.149392
25	11.238	1.9303	5.75528	2.14753	0.37314
26	13.927	1.8598	5.23725	2.43281	0.46452
27	44.108	1.801	10.7436	2.0873	0.194283
28	30.422	3.6743	8.75445	1.99296	0.227651
29	133.01	2.5658	12.4032	1.42746	0.115088
30
31	28.84	3.818	11.5137	2.05452	0.178441
32	17.04	2.0539	7.90538	1.60193	0.202638
33	20.28	1.6616	6.42843	2.6966	0.419481
34	8.44	2.9373	4.76569	1.44647	0.303518
35	128.32	4.5773	26.3054	2.17501	0.082683
36	62.88	1.4147	9.09117	3.01261	0.331378
37	49.68	1.1903	6.77401	2.08532	0.307841
38	13.52	8.5303	13.1539	3.15176	0.239606
39	34.6	1.9713	9.67695	1.80213	0.186229
40	9.64	2.3059	4.91127	1.36806	0.278554
41	16.36	2.3529	6.9598	2.59076	0.372246
42	31.28	5.2507	14.0569	3.15298	0.224302
43	53.44	1.7408	10.9338	2.24526	0.20535
44	13.24	4.2494	8.13137	3.7122	0.456529
45
46	22.28	6.4118	12.9255	4.97185	0.384655
47	161.56	8.9139	40.1446	6.4039	0.159521
48	76.44	3.0314	14.6794	2.06032	0.140355
49	16.32	2.0495	6.22254	1.69118	0.271784
50	77.4	1.1368	9.34558	2.37519	0.254151
51	28.08	6.7616	10.8995	5.33277	0.489268
52	102.4	2.6542	15.4735	1.88331	0.121712
53	22	1.6544	5.89117	1.7593	0.298634
All microlites distortion
	1			2			3			4			5			6			7			8			9			10			11			12			13			14			15			16			17
	X	Y		X	Y		X	Y		X	Y		X	Y		X	Y		X	Y		X	Y		X	Y		X	Y		X	Y		X	Y		X	Y		X	Y		X	Y		X	Y		X
	0	0		0	0		0	0		0	0		0	0		0	0		0	0		0	0		0	0		0	0		0	0		0	0		0	0		0	0		0	0		0	0		0
	0.28332	0		0.28332	0		0.28332	0		0.200338	1.33831		0.200338	0.29444		0.28332	0		0.28332	1.53124		0.28332	0		0.28332	1.15068		0.200338	0		0.200338	1.59964		0.28332	0		0.28332	1.57184		0.200338	0.323096		0.200338	0.681409		0.200338	0		0.200338
	0.56664	0.152711		0.56664	0.929689		0.483658	0		0.400675	1.33831		0.400675	0.592685		0.483658	0.502432		0.483658	0.715409		0.483658	0		0.56664	0.92999		0.483658	0.829629		0.483658	1.22341		0.56664	1.44523		0.56664	1.51234		0.400675	0.657492		0.400675	1.37127		0.483658	0		0.483658
	0.84996	0.59106		0.84996	0.929689		0.766977	1.32599		0.601012	1.26234		0.601012	0.427862		0.766977	0.359959		0.766977	1.12934		0.766977	0.74752		0.84996	0.630605		0.683995	0.584295		0.683995	2.70177		0.84996	1.34039		0.766977	2.16984		0.601012	0.670304		0.601012	1.02345		0.683995	0.567457		0.683995
	1.13328	0.450918		1.13328	0.929689		1.0503	1.18227		0.80135	1.26234		0.80135	0.393985		1.0503	0.359959		0.967315	1.71189		1.0503	0.74752		1.0503	0.276166		0.967315	0.623486		0.967315	1.10407		1.13328	0.848131		1.0503	1.84967		0.80135	0.683684		0.80135	0.985155		0.967315	0.58495		0.967315
	1.4166	1.18015		1.4166	1.05882		1.33362	0.693511		1.00169	1.26234		1.00169	0.831658		1.33362	0.652898		1.25063	1.17573		1.33362	0.74752		1.33362	0.28708		1.16765	0.374675		1.16765	1.61054		1.4166	1.67185		1.33362	1.99217		1.00169	0.41354		1.00169	1.00678		1.16765	0.38177		1.16765
	1.61694	0.465353		1.69992	0.797107		1.53395	0.447002		1.20202	0.687344		1.20202	0.661736		1.53395	0.213091		1.53395	1.76146		1.53395	0.74752		1.61694	0.543801		1.36799	1.3909		1.36799	1.61054		1.69992	1.04651		1.61694	2.08701		1.20202	0.41354		1.20202	0.732313		1.36799	0.0941629		1.45097
	1.90026	0.877143		1.98324	1.25893		1.81727	0.713494		1.40236	0.687344		1.40236	0.820328		1.81727	0.450843		1.73429	1.41568		1.81727	0.295638		1.90026	0.627564		1.65131	1.35892		1.65131	1.78151		1.98324	0.967312		1.90026	2.4202		1.40236	0.455536		1.40236	1.73422		1.65131	0.371036		1.65131
	2.18358	2.15497		2.26656	1.25893		2.1006	0.582271		1.6027	0.716241		1.68568	0.752199		2.1006	0.582692		2.01761	2.10611		2.1006	0.295638		2.18358	0.639552		1.85165	1.2654		1.85165	1.93127		2.26656	1.07533		2.18358	2.42788		1.68568	0.525799		1.6027	1.18857		1.85165	1.05688		1.93463
	2.4669	0.807275		2.4669	1.68488		2.30093	1.17476		1.80304	0.644773		1.88602	0.518812		2.30093	0.453099		2.30093	1.41568		2.30093	0.631631		2.4669	0.99892		2.05199	1.2654		2.13497	2.03307		2.54988	1.41492		2.38392	2.01732		1.88602	0.953406		1.80304	1.27877		2.05199	1.10967		2.13497
	2.75022	0.566097		2.75022	1.23473		2.58425	1.51968		2.00338	0.775397		2.08636	0.880676		2.58425	0.679847		2.50127	1.01627		2.58425	0.596015		2.75022	0.617637		2.3353	1.2654		2.3353	1.62125		2.8332	1.07769		2.66723	1.7633		2.08636	0.861823		2.00338	0.66665		2.3353	0.527771		2.41829
	3.03354	0.578734		3.03354	2.54029		2.86757	1.10316		2.20371	0.775397		2.28669	0.577985		2.86757	0.515032		2.78459	2.19821		2.86757	1.45518		2.95056	0.538883		2.53564	0.850782		2.53564	1.48869		3.11652	1.33043		2.95056	1.62397		2.28669	0.423924		2.20371	1.11821		2.53564	0.994566		2.61863
	3.31686	0.594162		3.31686	0.861138		3.15089	0.393738		2.40405	0.775397		2.48703	0.756732		3.15089	0.462933		2.98493	1.64229		3.06791	0.643247		3.23387	1.61585		2.81896	0.721684		2.81896	2.10392		3.31686	0.715948		3.23387	1.42285		2.48703	0.338763		2.40405	1.16903		2.81896	0.657115		2.81896
	3.60018	0.627567		3.60018	0.861138		3.35123	1.11029		2.60439	0.551611		2.68737	0.516921		3.35123	0.472147		3.26825	1.16143		3.35123	1.31469		3.5172	0.415636		3.0193	0.449755		3.0193	2.90734		3.60018	0.827139		3.5172	1.47724		2.68737	0.451592		2.60439	1.44946		3.0193	0.960032		3.10228
	3.8835	0.639712		3.8835	0.861138		3.63455	1.35196		2.80472	0.977173		2.88771	0.770268		3.63455	0.514414		3.55157	1.9643		3.63455	0.381322		3.80051	1.12526		3.21964	1.41943		3.30262	2.29779		3.8835	0.539177		3.71753	2.04126		2.88771	0.414182		2.88771	0.574281		3.21964	0.273056		3.30262
	4.16682	0.198255		4.16682	0.735299		3.91787	1.80275		3.00506	1.03478		3.08805	0.757177		3.91787	0.439699		3.7519	1.71814		3.91787	0.780763		4.08383	0.794123		3.50296	1.39967		3.50296	1.93145		4.16682	1.4811		4.00085	1.9678		3.08805	0.595824		3.08805	1.17738		3.50296	0.749923		3.58594
	4.36716	0.371499		4.45014	0.735299		4.20119	0.397078		3.2054	1.03478		3.28838	0.417458		4.11821	0.672646		4.03522	1.62604		4.11821	0.77891		4.36716	0.794123		3.70329	1.32543		3.70329	2.16028		4.45014	1.66503		4.28417	0.49069		3.28838	0.665743		3.28838	0.823745		3.70329	1.13373		3.78628
	4.65048	0.7545		4.73346	1.43043		4.40153	0.614052		3.40574	1.03478		3.48872	1.00154		4.40153	0.73025		4.23556	1.35385		4.40153	0.920836		4.65048	0.615127		3.98662	1.1886		3.98662	3.0371		4.73346	0.591544		4.56749	2.21612		3.48872	0.665743		3.48872	0.737575		3.90363	0.418526		4.0696
	4.93379	1.34374		5.01678	1.00265		4.68485	1.30453		3.60608	1.03478		3.68906	1.11286		4.68485	0.410972		4.51888	1.54934		4.68485	0.706461		4.85081	0.766603		4.18695	1.1886		4.18695	1.98905		5.01678	1.04387		4.85081	3.04644		3.68906	0.619612		3.68906	1.35157		4.18695	0.453811		4.26994
	5.21711	1.58782		5.3001	0.786537		4.96817	1.6236		3.80641	1.03478		3.88939	1.11286		4.96817	0.594102		4.8022	1.54869		4.88518	0.979524		5.13413	0.766603		4.38729	1.2376		4.47027	1.98905		5.3001	1.04387		5.13413	2.30024		3.88939	0.583433		3.88939	0.973852		4.38729	0.665217		4.55326
	5.50044	0.654902		5.58342	1.39879		5.1685	1.04596		4.00675	1.00212		4.08973	1.37224		5.1685	0.321143		5.00254	0.962443		5.1685	0.916127		5.41745	1.3019		4.67061	1.67055		4.67061	2.21031		5.58342	0.87634		5.33447	1.89354		4.08973	0.428548		4.08973	1.33703		4.67061	1.37829		4.75359
	5.78376	1.52182		5.86674	0.917265		5.45183	0.539053		4.20709	1.00212		4.29007	1.37224		5.45183	1.1584		5.28586	1.67309		5.45183	1.36792		5.70077	1.19626		4.87095	1.2376		4.87095	2.01753		5.86674	0.928084		5.61779	1.64386		4.29007	0.308237		4.29007	1.13475		4.87095	0.770063		5.03691
	6.06707	1.20481		6.15006	1.37759		5.73515	0.694555		4.40742	1.35515		4.49041	1.49179		5.73515	0.779424		5.4862	1.59646		5.65216	0.767468		5.98409	2.23274		5.07128	1.45755		5.15427	1.81256		6.15006	1.77495		5.90111	2.52206		4.57339	0.423223		4.49041	1.41526		5.07128	0.811742		5.23725
	6.35039	1.39517		6.43338	1.53517		6.01846	0.832962		4.60776	0.772513		4.69074	1.09532		5.93548	0.492239		5.76952	1.26066		5.93548	0.698787		6.26741	1.46371		5.35461	1.4053		5.35461	2.01753					6.18443	2.22653		4.77373	0.557488		4.69074	1.43819		5.35461	0.78142		5.43759
	6.63371	1.32522		6.7167	0.837069		6.2188	0.832962		4.8081	1.82954		4.97407	0.775066		6.2188	0.568703		6.05284	1.4796		6.2188	0.971239		6.55073	1.07522		5.55494	2.00574		5.63793	1.85975					6.46775	1.96794		4.97407	0.475441		4.89108	1.02174		5.55494	1.44416		5.72091
	6.91704	1.32522		7.00002	0.837069		6.50212	1.73677		5.00844	1.77032		5.1744	0.66686		6.50212	0.696997		6.25317	2.1401		6.50212	0.533735		6.75107	1.28505		5.83826	2.24526		5.83826	1.85975					6.66809	1.90611		5.1744	1.07002		5.09142	1.59583		5.75528	0.31057		5.92124
	7.11737	1.22186		7.20036	0.677126		6.78544	1.62044		5.20878	2.37606		5.37474	0.815181		6.78544	0.262873		6.5365	1.72288		6.70246	1.09322		7.03439	1.06758		6.0386	1.84224		6.0386	1.85975					6.95141	2.14358		5.37474	0.55483		5.29176	1.16313		6.0386	0.58209
	7.40069	1.0952		7.48367	1.36942		6.98578	3.07197		5.40911	1.55786		5.57508	0.532402		6.98578	0.175101		6.81982	2.21221		6.98578	0.91629		7.31771	1.09907		6.23894	1.93899		6.32192	2.15163					7.23473	1.67706		5.57508	0.480754		5.49209	1.99625		6.23894	0.58209
	7.68401	1.27808		7.76699	2.2862		7.2691	1.16042		5.60945	1.55786		5.77541	0.771896		7.2691	0.673903		7.02015	1.07449		7.2691	1.5213		7.60103	1.23159		6.52226	1.61967		6.52226	2.15163					7.51805	3.41635		5.77541	0.728042		5.69243	0.931406		6.52226	0.866845
	7.96733	1.62566		8.05031	1.70463		7.55242	0.999124		5.80979	1.55786		5.97575	1.10365		7.55242	1.13348		7.30347	2.2147		7.46944	1.40589		7.88435	1.23159		6.7226	1.47606		6.80558	2.41309					7.80137	2.1137		5.97575	0.480754		5.89277	1.48168		6.7226	1.48234
	8.25065	1.24282		8.33363	0.69034		7.83574	1.19991		6.01013	2.67662		6.17609	0.680695		7.75276	0.96467		7.50381	1.93563		7.75276	1.1692		8.16767	1.23159		7.00591	2.06948		7.00591	2.65861					8.0017	1.93414		6.17609	0.757224		6.09311	1.48168		6.92293	1.8503
	8.53397	1.50693		8.61696	1.5717		8.03608	0.98659		6.21046	2.57087		6.37643	1.63599		8.03608	0.87766		7.78713	3.36682		8.03608	1.94996		8.45099	1.28619		7.20625	1.12824		7.20625	2.65861					8.28502	1.93414		6.37643	0.461991		6.29345	1.2564		7.20625	1.13506
	8.81729	1.97336		8.90028	1.84247		8.3194	2.64231		6.4108	2.50582		6.57676	1.45912		8.3194	1.16995		8.07045	1.75779		8.23641	1.47399		8.65133	1.44451		7.40659	1.86212		7.48957	2.48921					8.56835	1.43075		6.57676	1.55524		6.49378	1.34516		7.40659	0.514968
	9.10061	1.56386		9.1836	1.67583		8.60272	1.40399		6.61114	1.51995		6.7771	1.05951		8.60272	1.10417		8.27079	1.75779		8.51974	1.31129		8.93465	1.52558		7.68991	1.17234		7.68991	2.63465					8.85167	1.86647		6.7771	0.561848		6.69412	0.94645		7.60693	0.794039
	9.38393	1.79684		9.46692	1.65855		8.88604	1.40399		6.81147	1.58172		6.97744	1.06638		8.80306	1.07741		8.55411	1.49637		8.80306	1.7866		9.21797	1.6376		7.89025	2.51803		7.97323	2.5279					9.13499	2.02041		6.97744	0.663567		6.89446	1.66053		7.89025	0.943618
	9.66725	1.95394		9.75023	0.585049		9.08638	0.797293		7.01181	2.17466		7.17778	0.927017		9.08638	1.28817		8.75445	1.88425		9.08638	1.92585		9.50129	1.21131		8.09059	1.78931		8.17357	2.42712					9.41831	1.54076		7.17778	0.397364		7.0948	1.23117		8.09059	1.10865
	9.86759	1.81187		10.0336	2.11929		9.3697	1.53372					7.37812	0.969338		9.3697	0.156032		9.03777	2.31489		9.28671	1.44036		9.78461	1.21131		8.37391	1.90816		8.37391	2.00713					9.61864	2.08675		7.37812	0.380045		7.29513	0.805519		8.37391	0.934075
	10.1509	2.29072		10.3169	1.27008		9.65301	1.99557					7.57845	0.493276		9.57003	0.938048		9.32109	2.05672		9.57003	1.23665		10.0679	1.88207		8.57424	2.63561		8.65723	2.36292					9.90196	1.89199		7.66143	0.616546		7.49547	1.39949		8.57424	0.647485
	10.4342	1.80714		10.6002	2.98248		9.85335	1.45566					7.77879	0.484801		9.85335	1.45401		9.52142	1.82822		9.85335	1.44277		10.3513	2.02099		8.85756	1.97554		8.85756	2.78971					10.1853	1.89199		7.86177	0.570829		7.69581	0.693344		8.77458	0.948372
	10.7175	2.88755		10.8835	0.973505		10.1367	1.59247					7.97913	0.584337		10.1367	0.416783		9.80474	1.94929		10.0537	1.62698		10.5516	2.24516		9.0579	1.98713		9.14088	3.23104								8.06211	0.850894		7.89614	1.61867		9.0579	1.52057
	11.0009	2.84837		11.1668	1.96841		10.42	0.692793					8.26245	1.4575		10.42	0.732484		10.0881	2.01672		10.337	1.62698		10.8349	1.65409		9.25824	2.38822		9.34122	3.74483								8.26245	0.369389		8.09648	1.7248		9.25824	0.512235
	11.2842	3.10328		11.4502	1.08488		10.7033	2.15554					8.46279	2.17541		10.6203	0.790384		10.2884	1.67443		10.6203	2.49587		11.1182	1.58495		9.54156	1.89186		9.62454	2.55561								8.46279	1.17531		8.29682	1.23879		9.54156	0.428533
				11.6505	1.05618		10.9037	1.55207					8.66312	1.628		10.9037	0.698896		10.5717	1.92453		10.8207	1.58922		11.4016	2.31996		9.74189	1.91625		9.82488	2.3425								8.66312	0.684274		8.58014	1.26867		9.74189	0.912652
				11.9338	1.25445		11.187	1.25383					8.86346	1.18877		11.187	1.13828		10.7721	2.06844		11.104	1.90837		11.6849	2.06954		10.0252	2.80765		10.0252	3.09037								8.86346	0.946298		8.78048	1.19458		9.94223	0.80475
				12.2171	1.43456		11.4703	1.96166					9.0638	1.44089		11.3873	1.18988		11.0554	1.8464		11.3873	2.53566		11.9682	1.8213		10.2256	3.1095		10.3085	2.87616								9.0638	1.05038		8.98081	0.860237		10.2256	1.36183
				12.5005	2.23214		11.6706	2.89339					9.26413	1.06897		11.6706	0.88147		11.3387	2.55553		11.6706	1.7165		12.2515	1.78943		10.4259	2.15116		10.5089	2.87616											9.18115	1.49329		10.4259	2.00652
				12.7838	2.04231		11.954	1.81723					9.46447	0.975932		11.954	0.687536		11.539	2.05861		11.871	2.03307		12.4518	1.92669		10.7092	2.85633		10.7922	2.87616											9.38149	1.45971		10.6262	0.398764
				13.0671	3.51386		12.2373	2.47181					9.66481	0.975932		12.2373	1.21618		11.8224	3.04011		12.1543	1.72335		12.7352	1.84915		10.9095	2.15116		10.9925	2.84553											9.58183	1.70847		10.9095	0.398764
				13.3504	1.28088		12.5206	1.81723								12.4376	1.4094		12.0227	2.14664		12.4376	2.15876		13.0185	1.96904		11.1099	2.04861		11.1929	3.6209											9.78217	1.41389		11.1099	0.528682
				13.6337	2.02484		12.7209	1.80854								12.7209	1.4094		12.306	1.63049		12.6379	1.99361		13.3018	2.22911		11.3932	2.684		11.4762	2.77248											9.9825	1.58534		11.3932	0.723591
				13.917	3.16188		13.0043	2.53023								13.0043	0.893733		12.5893	1.63049		12.9213	1.99361		13.5851	1.41936		11.5935	2.34597		11.6765	2.46323											10.1828	1.68754		11.5935	1.52081
							13.2876	1.99107								13.2046	1.9498		12.7897	1.69101		13.2046	2.1277		13.8684	2.20414		11.8769	1.64126		11.9598	3.29173											10.3832	1.89701		11.7939	0.697305
							13.5709	2.12665								13.4879	1.51135		13.073	2.51197		13.4879	1.85121		14.1518	2.45909		12.0772	2.61776		12.1602	3.25679											10.5835	1.25571		12.0772	0.721081
							13.7712	2.65376								13.7712	0.968807		13.3563	2.20131		13.6882	1.85121		14.3521	1.76443		12.2775	2.45563		12.3605	3.21534											10.7838	1.61519		12.2775	0.89056
							14.0545	1.6394								13.9716	1.05613		13.5566	2.53959		13.9716	2.99797		14.6354	2.15966		12.5609	2.54936		12.6438	3.42091											10.9842	1.72806		12.4779	0.785246
							14.3379	3.08771								14.2549	1.66356		13.84	2.02839		14.2549	2.02148		14.9187	1.7851		12.7612	2.82784		12.8442	3.57329											11.1845	1.67546		12.7612	1.13841
							14.5382	2.37768								14.5382	0.683613		14.0403	2.0419		14.4552	2.92229		15.2021	1.89172		13.0445	2.22023		13.1275	3.30147											11.3849	1.67546		12.9615	0.662023
							14.8215	2.49077								14.8215	1.76743		14.3236	1.04311		14.7385	2.12244		15.4854	2.12599		13.2448	2.48982		13.3278	4.25783														13.2448	1.22764
							15.1048	2.6344								15.0219	1.8173		14.6069	2.5261		15.0219	2.49991		15.7687	2.56666		13.4452	3.6245		13.5282	3.86967														13.4452	1.22764
							15.3882	2.6344								15.3052	2.2125		14.8073	2.64188		15.2222	2.35018		15.969	2.31018		13.7285	2.3842		13.8115	3.41242														13.6455	1.18758
							15.5885	2.6344								15.5885	1.83414		15.0906	2.68556		15.5055	2.15807		16.2524	2.27741		13.9289	2.59121		14.0118	4.29483														13.9289	1.13867
							15.8718	2.40768								15.7888	1.83177		15.2909	2.19452		15.7888	2.69196		16.5357	2.46033		14.1292	3.44315		14.2951	3.05954														14.1292	0.669772
																16.0722	1.73462		15.5743	2.9054		16.0722	2.21341		16.819	2.6046		14.4125	2.37342		14.4955	3.67383														14.3295	0.52505
																16.3555	2.81275		15.8576	2.31634		16.2725	2.70862		17.1023	2.39775		14.6128	2.92318		14.6958	3.37679														14.6128	0.52505
																16.6388	2.46732		16.0579	3.26204		16.5558	2.47266		17.3856	2.66143		14.8962	3.51521		14.9792	3.64614														14.8132	1.5316
																16.8391	2.29103		16.3412	2.93228		16.8391	2.16791		17.669	2.17835		15.0965	2.87933		15.1795	3.40477														15.0965	0.994866
																17.1225	1.72286		16.5416	2.87409		17.0395	2.67946		17.8693	2.22573		15.2968	2.62736		15.4628	3.07959														15.2968	0.700465
																17.4058	2.35234		16.8249	2.91432		17.3228	2.84325		18.1526	2.29172		15.5802	2.51451		15.6631	3.28534														15.4972	1.10296
																17.6061	2.35234		17.1082	3.297		17.6061	2.47883		18.4359	2.64025		15.7805	2.59669		15.8635	3.36963														15.7805	0.624742
																17.8894	2.35234		17.3086	2.65063		17.8065	2.65226		18.7193	2.90683		16.0638	2.76273		16.1468	3.19014														15.9808	1.05588
																18.1728	2.45553		17.5919	2.41166		18.0898	2.62177		19.0026	2.8153		16.2642	2.69353		16.3471	4.11517														16.1812	0.540016
																18.4561	2.45553		17.8752	2.02861		18.3731	2.2512		19.2859	2.75484		16.4645	3.23371		16.6305	3.17955														16.4645	0.688133
																18.6564	2.95876		18.0755	1.77481		18.6564	2.4526		19.5692	3.14536		16.7478	2.32262		16.8308	3.64141														16.6648	0.796317
																18.9397	2.53571		18.3589	2.6477		18.8568	2.5529		19.7695	2.52765		16.9481	2.80036		17.0311	3.33945														16.9481	1.54665
																19.2231	2.66997		18.5592	2.90863		19.1401	2.5151		20.0529	3.04781		17.1485	2.61024		17.3145	3.70304														17.1485	0.991856
																19.4234	2.53571		18.8425	2.76352		19.4234	2.77743		20.3362	3.3958		17.4318	2.95595		17.5148	3.70304														17.3488	1.27003
																19.7067	2.0565					19.6237	2.23537		20.6195	2.72562		17.6321	2.95595		17.7981	3.65032														17.6321	1.407
																19.99	1.68483					19.907	2.44752		20.9028	2.72562		17.9155	3.0253		17.9984	3.65032														17.8325	1.19166
																20.2734	2.4589					20.1904	3.76441		21.1862	2.72562		18.1158	3.0253																	18.0328	0.698152
																20.4737	2.37429					20.3907	2.74666		21.4695	2.72562																				18.3161	0.813314
																20.757	3.21239					20.674	2.58547		21.6698	3.12196																				18.5165	1.02221
																21.0403	2.9105					20.9573	2.74492		21.9531	3.22814																				18.7998	1.09277
																21.2407	2.31663					21.2407	3.56787		22.2365	2.7246																				19.0001	0.425179
																21.524	2.93028					21.441	2.87188		22.5198	3.52897																				19.2005	0.938506
																21.8073	2.50402					21.7243	2.75581		22.8031	2.95381																				19.4838	0.927648
																22.0906	2.92544					22.0076	2.74147		23.0864	3.00915																				19.6841	0.416294
																22.291	3.51662					22.208	2.678		23.3697	3.00915																				19.9674	0.932161
																22.5743	2.79049					22.4913	2.58923		23.5701	3.02564																				20.1678	0.561367
																22.8576	3.11282					22.7746	3.18512		23.8534	3.40375																				20.3681	0.935163
																23.0579	3.02003					22.9749	2.50285		24.1367	3.58086																				20.6514	0.910295
																23.3413	3.02003					23.2583	2.87603		24.42	3.06296																				20.8518	0.975844
																23.6246	2.66602					23.5416	3.01515		24.7034	3.6681																				21.0521	0.839415
																23.9079	2.67515					23.8249	3.15985		24.9867	3.40365																				21.3354	0.830286
																24.1082	2.66429					24.0252	2.72679		25.27	3.41765																				21.5358	0.874069
																24.3915	3.27709					24.3086	2.9271		25.4703	4.392																				21.8191	2.85541
																						24.5919	2.93858		25.7537	4.32195																				22.0194	0.920118
																						24.7922	3.31092		26.037	3.80212																				22.2198	0.493075
																						25.0755	2.96572		26.3203	4.11658																				22.5031	1.04673
																						25.3589	2.98229		26.6036	3.93119																				22.7034	0.794673
																						25.5592	2.82943		26.8869	4.21938																				22.9038	0.27119
																						25.8425	2.94765		27.1702	4.7407																				23.1871	0.561385
																						26.1258	2.53675		27.3706	4.21938																				23.3874	1.20219
																						26.4092	3.02801		27.6539	3.65734																				23.6707	2.20522
																						26.6095	2.71619		27.9372	3.2477																				23.8711	0.965398
																						26.8928	2.76125		28.2205	4.62306																				24.0714	0.620176
																									28.5039	3.52666																				24.3547	0.782829
																									28.7872	4.32297																				24.5551	1.04595
																									29.0705	4.32297																				24.7554	0.646614
																									29.2708	3.72111																				25.0387	0.847616
																									29.5542	4.3989																				25.2391	0.769626
																									29.8375	4.53804																				25.5224	1.07037
																									30.1208	3.21517																				25.7227	0.663203
																																														25.9231	1.03081
																																														26.2064	0.649203
																																														26.4067	1.49211
																																														26.6071	1.15029
																																														26.8904	0.82176
																																														27.0907	0.998379
																																														27.374	1.54554
																																														27.5744	0.374627
																																														27.7747	0.470881
																																														28.058	0.632513
																																														28.2584	0.657001
																																														28.5417	2.65163
																																														28.742	0.559644
																																														28.9424	0.765769
																																														29.2257	0.905263
																																														29.426	1.2908
																																														29.6264	0.780127
																																														29.9097	0.794304
																																														30.11	0.953949
																																														30.3933	1.01115
																																														30.5937	1.61904
																																														30.794	1.21609
																																														31.0773	0.952891
																																														31.2777	0.724084
																																														31.478	0.724084
																																														31.7613	0.744358
																																														31.9617	1.23484
																																														32.245	1.12251
																																														32.4453	1.12251
																																														32.6457	0.582927
																																														32.929	0.688439
																																														33.1293	0.54679
																																														33.3297	0.792369
																																														33.613	0.497206
																																														33.8133	1.64854
																																														34.0966	2.43011
																																														34.297	2.43944
																																														34.4973	0.73963
																																														34.7806	0.869104
																																														34.981	0.869104
																																														35.1813	1.10021
																																														35.4646	0.618077
																																														35.665	0.618077
																																														35.9483	0.618077
																																														36.1486	0.552652
																																														36.349	1.5203
																																														36.6323	0.760943
																																														36.8326	0.900772
																																														37.0329	0.900772
																																														37.3163	1.37429
																																														37.5166	0.612109
																																														37.7999	2.93826
																																														38.0003	1.97476
[truncated: 71 more columns]
