# Supplementary material for: Crystal plasticity as an indicator of the viscous-brittle transition in magmas
Source: Nat Commun. 2017 Dec 4;8:1926. doi: 10.1038/s41467-017-01931-4 (PMC5715024; doi:10.1038/s41467-017-01931-4)
Supplement: Supplementary file 12 — Supplementary Data 9 [file 41467_2017_1931_MOESM12_ESM.xlsx]

## Sheet: LAH4 28MPa 30%
Maps analysed
Microlite details
grain no.	Area [µm²]	Aspect Ratio	length [µm]	max misorientation [degrees]	misorientation per micron [degrees per micron]
1	45.066	14.57	21.8342	2.41833	0.110759
2	14.188	10.206	23.0636	4.3901	0.190347
3	12.671	1.4407	4.62276	2.33723	0.505592
4	152.75	2.6796	21.5191	4.35885	0.202558
5	90.788	2.7949	17.3336	2.34098	0.135055
6	17.797	7.2073	13.4166	3.60019	0.268338
7	13.942	4.5885	15.9305	3.44126	0.216017
8	2.9935	3.0644	3.05189	2.95171	0.967173
9	7.0531	6.405	8.42955	2.63726	0.312858
10	24.153	1.1253	6.84429	2.71889	0.39725
12	73.729	1.3933	11.0968	2.02372	0.182369
13	34.281	3.1749	11.6899	2.53551	0.216897
14	43.877	13.502	28.6701	5.54645	0.193458
15	116.83	2.1102	16.1186	2.57908	0.160007
16	40.719	13.073	25.2767	5.13563	0.203176
17	20.462	6.0985	11.7043	3.20249	0.273617
18	40.104	2.7683	10.7062	2.24547	0.209735
19	40.227	7.5959	18.6935	2.51399	0.134484
20	10.539	6.3742	9.17603	2.93674	0.320045
21	74.016	3.6651	18.829	2.50831	0.133215
23	14.188	2.4054	6.80955	2.59125	0.380532
24	21.405	5.9293	9.74282	3.10931	0.319138
25	9.8415	3.8242	5.84619	2.97124	0.508235
26	38.71	1.1825	5.71913	5.58257	0.976122
28	43.467	6.7239	17.4115	4.57219	0.262596
30	71.064	1.8004	10.7002	1.69651	0.158549
31	9.6365	1.7708	7.06715	1.68638	0.238623
32	14.926	3.1558	6.7892	1.64301	0.242004
33	16.115	3.7227	7.70343	1.6179	0.210023
34	35.265	11.607	20.9751	5.47441	0.260996
35	27.597	6.5269	10.4282	2.39434	0.229602
36	58.393	4.3334	15.6585	1.5408	0.0984004
37	18.494	3.0875	7.88558	1.93939	0.245942
38	33.42	14.612	23.2661	4.29283	0.18451
39	15.582	5.7125	9.48276	3.29309	0.347272
40	13.901	2.0151	6.23679	1.31693	0.211156
42	147.38	8.4396	36.9905	6.68993	0.180855
43	45.558	5.431	17.0209	2.18531	0.12839
44	57.245	2.6759	14.7155	2.07755	0.141181
45	24.071	8.4896	10.8104	3.20657	0.296618
46	41.908	4.8459	15.6357	2.78661	0.178221
47	41.908	4.8459	21.6089	5.73512	0.265405
48	126.71	4.848	20.7414	1.93815	0.0934438
49	25.916	3.8018	11.0705	2.24612	0.202892
50	12.015	4.8147	6.6274	1.33638	0.201645
51	58.024	9.2835	23.012	3.51036	0.152544
52	18.617	5.3875	12.1932	4.74974	0.389541
53	24.891	1.3755	5.18955	2.18977	0.421957
54	28.253	4.5752	13.7174	4.43478	0.323297
55	53.185	5.8187	19.0782	3.33514	0.174814
56	10.99	2.4067	5.10567	2.93657	0.575159
57	24.686	2.7411	9.6242	2.47954	0.257636
58	153.24	8.2358	40.7015	7.19254	0.176714
59	14.475	4.3586	8.31689	2.87064	0.345158
60	27.843	8.541	17.0591	4.87969	0.286046
61	38.464	3.1496	13.7497	1.4092	0.10249
62	16.403	3.8315	4.3999	1.54427	0.350977
All microlites distortion
	1			2			3			4			5			6			7			8			9			10			11			12			13			14			15			16			17
	X	Y		X	Y		X	Y		X	Y		X	Y		X	Y		X	Y		X	Y		X	Y		X	Y		not plag			X	Y		X	Y		X	Y		X	Y		X	Y		X
	0	0		0	0		0	0		0	0		0	0		0	0		0	0		0	0		0	0		0	0					0	0		0	0		0	0		0	0		0	0		0
	0.286378	0.707679		0.286378	0.47416		0.2025	0		0.286378	0		0.2025	0.668284		0.286378	0		0.286378	0		0.2025	2.103		0.2025	0		0.286378	1.36208					0.2025	1.34602		0.2025	0.393226		0.286378	0.77844		0.2025	0.66255		0.286378	0.696088		0.2025
	0.572757	1.03585		0.572757	0.326616		0.405	0.711542		0.572757	0.368209		0.488878	0.523915		0.488878	0.964541		0.488878	0.963383		0.488878	2.82982		0.488878	0.735544		0.488878	0.939765					0.488878	0.874018		0.405	0.403039		0.488878	1.5342		0.488878	0.648012		0.572757	0.633139		0.488878
	0.859135	1.07222		0.859135	0.452918		0.6075	0.711542		0.775257	0.412083		0.691378	0.611796		0.775257	1.40018		0.775257	0.467022		0.691378	2.82982		0.691378	1.00886		0.775257	1.13759					0.691378	0.697651		0.691378	1.09157		0.775257	0.909174		0.691378	1.13219		0.775257	0.729972		0.691378
	1.14551	0.841251		1.14551	1.17068		0.81	1.32286		1.06164	0.100342		0.977757	0.611796		0.977757	0.607389		0.977757	1.01744		0.977757	1.87529		0.977757	0.941896		0.977757	1.0718					0.893878	0.987667		0.893878	0.154018		0.977757	0.909174		0.977757	1.11742		1.06164	0.645706		0.893878
	1.43189	0.815644		1.43189	1.77807		1.0125	1.32286		1.34801	1.15423		1.18026	0.377474		1.26414	1.24451		1.26414	1.36391		1.18026	0.958723		1.18026	0.915533		1.26414	1.40819					1.09638	1.18288		1.09638	1.11721		1.26414	1.6794		1.18026	0.855812		1.34801	0.533327		1.09638
	1.71827	0.57637		1.71827	1.17932		1.215	1.1166		1.63439	0.723756		1.38276	0.69424		1.55051	1.03703		1.46663	1.35633		1.38276	2.32692		1.46663	0.915533		1.46663	1.40819					1.38276	0.905131		1.29888	0.687454		1.55051	0.94089		1.38276	0.674066		1.63439	0.599584		1.38276
	1.92077	1.17953		2.00465	1.50488		1.50138	1.49346		1.83689	0.718716		1.66914	0.535701		1.75301	0.774553		1.75301	0.81043		1.66914	2.36597		1.66914	1.15498		1.75301	1.18553					1.58526	0.981145		1.50138	0.595351		1.75301	0.636873		1.66914	1.09403		1.83689	1.02794		1.58526
	2.20715	0.486531		2.29103	1.49021		1.70388	0.992778		2.12327	0.711274		1.87163	0.800246		2.03939	1.17368		1.95551	0.423651		1.87163	2.36597		1.95551	1.22585		1.95551	1.26544					1.78776	1.20947		1.70388	0.79028		2.03939	0.709711		1.87163	0.576244		2.12327	1.27087		1.78776
	2.49353	0.644132		2.49353	0.391032		1.90638	0.93427		2.40965	0.53599		2.07414	0.549792		2.24189	0.983073		2.24189	1.01855		2.07414	2.36597		2.15801	1.23218		2.24189	1.26544					2.07414	1.17697		1.99026	1.31877		2.24189	2.41853		2.15801	0.736822		2.40965	0.870293		1.99026
	2.7799	0.644132		2.7799	1.47815		2.10888	0.714473		2.69603	0.44213		2.36051	0.935386		2.52827	0.772395		2.44439	1.26685		2.36051	2.95171		2.44439	0.875814		2.44439	1.1362					2.27664	0.940876		2.19276	1.0774		2.52827	0.66268		2.36051	1.09201		2.69603	1.41721		2.27664
	3.06628	0.833434		3.06628	1.64461		2.31138	0.965635		2.89853	0.378285		2.56301	0.802495		2.81465	1.47294		2.73077	0.828003		2.56301	1.70419		2.64689	0.849933		2.73077	1.0837					2.47913	0.889583		2.39526	1.06851		2.81465	1.73605		2.64689	1.09201		2.89853	0.300968		2.47913
	3.35266	0.454914		3.35266	1.57319		2.51388	1.3139		3.1849	0.82509		2.84939	0.600765		3.01715	1.43556		2.93327	0.828003		2.84939	2.39239		2.84939	1.26752		2.93327	1.07448					2.68163	0.821572		2.59776	0.68768		3.01715	0.951654		2.84939	1.02665		3.1849	0.901418		2.68163
	3.63904	0.618767		3.63904	1.39883		2.71638	0.780143		3.47128	0.805284		3.05189	0.529691		3.30353	0.971262		3.21965	0.828003		3.05189	2.89942		3.13577	1.39231		3.21965	1.07448					2.96801	1.07374		2.80026	1.19463		3.30353	1.06605		3.05189	1.08822		3.47128	0.923159		2.88414
	3.92542	0.913224		3.92542	1.16894		2.91888	1.16924		3.75766	0.320065		3.25439	0.842836		3.50603	2.18959		3.42215	1.60299					3.33827	1.43504		3.42215	0.924259					3.17051	1.07469		3.00276	1.07952		3.5899	1.46489		3.33827	1.08822		3.75766	0.895285		3.17051
	4.2118	0.768239		4.2118	1.90051		3.12138	1.07262		3.96016	0.615264		3.54077	0.633724		3.7924	1.06049		3.70853	0.909868					3.62465	1.14227		3.70853	1.0713					3.37301	0.999238		3.28913	1.53738		3.7924	0.753805		3.54077	1.4945		3.96016	1.01238		3.37301
	4.49817	1.63753		4.49817	2.0612		3.32388	1.01864		4.24654	0.295222		3.74327	0.422651		4.07878	1.53641		3.91103	0.909868					3.82715	1.20849		3.91103	1.77398					3.65939	1.03981		3.49164	1.35236		4.07878	0.503922		3.82715	0.797682		4.24654	1.01238		3.57551
	4.78455	0.195374		4.78455	1.17086		3.52638	1.08621		4.53292	0.353298		3.94577	0.550293		4.28128	3.19242		4.1974	0.909868					4.11353	1.05973		4.1974	1.43528					3.86189	1.12907		3.69414	1.75596		4.28128	1.44428		4.02965	1.06146		4.53292	0.846099		3.86189
	5.07093	0.665767		5.07093	1.81547		3.72888	0.558728		4.8193	0.301491		4.23215	1.8324		4.56766	1.22818		4.3999	0.559625					4.31603	1.31284		4.3999	1.43528					4.06439	0.378953		3.89663	1.60831		4.56766	1.15875		4.23215	1.15059		4.8193	1.96324		4.06439
	5.35731	0.685866		5.35731	2.45854		4.01526	0.678248		5.0218	0.474792		4.43465	0.470057		4.77016	1.52846		4.68628	1.15903					4.6024	1.24634		4.68628	1.33997					4.26689	0.997523		4.09914	1.58117		4.85404	1.15875		4.51853	1.15059		5.0218	1.18566		4.26689
	5.64369	0.184797		5.64369	2.30994		4.21776	0.907364		5.30817	2.09514		4.72103	0.808528		5.05654	1.6366		4.88878	1.73593					4.8049	2.09923		4.88878	1.33997					4.55327	1.15761		4.30164	1.55287		5.05654	2.20931		4.72103	0.433186		5.30817	1.13413		4.46939
	5.84619	0.669806		5.93006	2.53337		4.42026	2.33723		5.59455	0.677772		4.92353	0.470852		5.34292	1.86603		5.17516	1.07933					5.09128	1.71719		5.17516	1.33997					4.75577	1.50157		4.58801	1.49302		5.34292	1.32505		5.0074	1.43524		5.59455	1.29904		4.75577
	6.13256	0.747703		6.21644	2.40734		4.62276	1.25472		5.88093	0.647325		5.12603	1.36269		5.54542	1.29009		5.37766	0.918188					5.29378	1.42816		5.37766	2.01358					4.95827	1.33016		4.79051	1.58548		5.54542	2.77224		5.2099	1.35515		5.88093	1.45014		4.95827
	6.41894	1.43645		6.50282	2.63688					6.08343	0.614342		5.4124	0.420036		5.83179	2.05659		5.66404	1.7538					5.58016	1.90567		5.66404	2.01358					5.24465	1.2848		4.99301	1.81219		5.83179	1.76507		5.4124	1.75112		6.08343	1.53146		5.16077
	6.70532	0.735008		6.7892	2.14079					6.36981	0.872005		5.6149	0.392796		6.0343	1.47146		5.86654	1.77056					5.78266	1.40967		5.86654	2.01358					5.44715	1.35224		5.19551	1.73625		6.11817	1.92409		5.69878	1.4551		6.36981	1.34943		5.36327
	6.9917	0.291546		6.9917	2.0592					6.65619	0.759158		5.8174	0.478338		6.32067	2.03697		6.15292	1.59852					5.98516	1.52079		6.15292	2.01358					5.64965	0.656434		5.39801	1.46769		6.32067	1.92409		5.90128	1.03126		6.65619	1.3564		5.64965
	7.27808	0.552998		7.27808	1.9804					6.94257	0.571919		6.10378	0.510589		6.60705	0.976206		6.35542	1.03655					6.27154	1.23865		6.35542	2.01358					5.85215	1.47379		5.60051	1.56446		6.60705	1.95611		6.18766	1.32903		6.94257	1.62738		5.85215
	7.56446	0.739054		7.56446	1.79558					7.14506	0.591463		6.30628	0.970613		6.80955	1.28664		6.6418	1.03655					6.47404	2.05586		6.6418	2.71889					6.13853	0.685702		5.88689	1.55347		6.80955	1.8429		6.39016	1.32903		7.14506	2.20747		6.05465
	7.85083	0.493519		7.85083	2.51888					7.43144	0.631389		6.59266	0.417791		7.09593	2.01329		6.84429	1.44503					6.76042	1.86414		6.84429	2.71889					6.34103	1.05929		6.08939	1.76166		7.09593	1.90206		6.67654	1.3331		7.43144	1.90104		6.34103
	8.13721	0.648376		8.13721	1.95069					7.71782	0.857642		6.79516	0.512165		7.38231	1.89958		7.13067	2.46882					6.96292	1.36686								6.54353	0.724445		6.29189	1.86752		7.38231	2.16236		6.87904	1.69073		7.71782	2.0627		6.54353
	8.42359	1.03052		8.42359	1.95632					8.0042	0.421802		6.99766	0.352457		7.58481	2.58572		7.33317	2.22352					7.2493	1.75982								6.8299	1.46637		6.49439	1.53907		7.58481	2.46474		7.08154	1.83405		8.0042	1.79962		6.74603
	8.70997	0.849843		8.70997	2.1582					8.2067	0.39234		7.28404	0.635308		7.87119	2.19901		7.61955	2.22352					7.45179	1.47924								7.0324	0.813755		6.69689	1.83272		7.87119	2.53766		7.36792	1.79143		8.2067	1.79962		6.94853
	8.99635	0.634165		8.99635	2.76985					8.49308	0.514394		7.48654	0.413303		8.07369	2.19901		7.82205	2.22352					7.73817	2.63726								7.2349	0.989589		6.89939	1.77119		8.15756	1.32833		7.57042	1.51692		8.49308	2.02		7.2349
	9.28273	1.09436		9.28273	2.56614					8.77946	1.20286		7.68904	0.942921		8.36007	2.19901		8.10843	1.84683					7.94067	2.08609								7.4374	0.912655		7.18577	2.10882		8.36007	3.32311		7.85679	1.71736		8.77946	1.62814		7.4374
	9.5691	1.33564		9.5691	2.95942					9.06583	0.526705		7.97542	0.937109		8.64644	1.75472		8.31093	1.15553					8.22705	1.91361								7.72378	0.878394		7.38827	2.12978		8.64644	1.80627		8.0593	1.71736		9.06583	2.34887		7.6399
	9.7716	0.94008		9.85548	2.77413					9.26833	0.822682		8.17792	1.00639		8.84894	2.84985		8.59731	2.02218					8.42955	1.91361								7.92628	0.751526		7.59077	1.86019		8.84894	1.61193		8.26179	2.02609		9.35221	2.10745		7.8424
	10.058	0.641166		10.1419	2.90172					9.55471	0.301576		8.46429	0.578269		9.13532	1.91674		8.79981	1.77252														8.12878	0.722617		7.79327	1.56891		9.13532	1.84217		8.54817	1.71736		9.55471	1.72969		8.12878
	10.3444	0.565604		10.4282	2.78507					9.84109	0.919712		8.6668	0.743359		9.33782	1.71941		9.08619	1.80267														8.41516	0.783115		7.99577	1.56891		9.4217	2.20825		8.75067	1.71342		9.84109	2.48123		8.33128
	10.6307	1.24811		10.7146	2.6867					10.1275	0.69704		8.86929	0.594352		9.6242	2.2419		9.28869	1.87101														8.61766	1.27932		8.19827	1.95201		9.6242	1.94745		9.03705	1.61723		10.1275	2.44273		8.53378
	10.9171	0.872469		11.001	3.24638					10.33	0.571163		9.15567	0.375517		9.91058	3.60019		9.57507	1.51263														8.82016	0.979813		8.48465	1.89693		9.91058	2.24858		9.23955	1.20544		10.4139	2.24001		8.73628
	11.2035	1.02673		11.2874	3.60551					10.6164	0.573084		9.35817	0.856036		10.1131	1.49565		9.77756	2.278														9.02266	1.1375		8.68715	2.13117		10.1131	1.0612		9.44205	1.84586		10.6164	2.1707		9.02266
	11.4899	1.17497		11.5738	2.6069					10.9027	1.01615		9.64455	0.625072		10.3995	1.53164		10.0639	1.87874														9.30904	0.477848		8.88965	2.11981		10.3995	1.23539		9.72843	1.84586		10.9027	2.1707		9.22516
	11.7762	0.988085		11.7762	2.87004					11.1891	0.957157		9.84705	0.562365		10.602	2.04801		10.2664	2.05875														9.51154	0.41601		9.09215	2.37511		10.6858	2.09416		9.93093	1.73481		11.1891	2.62892		9.42766
	12.0626	0.771889		12.0626	3.34942					11.3916	1.12497		10.0495	1.08401		10.8883	1.63999		10.5528	1.99943														9.71404	1.03173		9.29465	2.53551		10.8883	2.09416		10.2173	1.73481		11.4755	2.74424		9.71404
	12.349	0.689341		12.349	3.26856					11.678	0.813694		10.3359	0.902965		11.1747	1.63999		10.7553	1.65769														10.0004	2.02372		9.49715	2.19358		11.1747	2.09416		10.4198	1.88725		11.678	2.43389		9.91654
	12.6354	1.48059		12.6354	3.26856					11.9644	1.16744		10.5384	0.497686		11.3772	1.16264		11.0417	1.73318														10.2029	0.818255		9.78353	2.38056		11.3772	2.09416		10.7062	1.50207		11.9644	2.48005		10.119
	12.9218	1.1576		12.9218	3.4915					12.2507	0.570935		10.7409	0.69477		11.6636	1.76924		11.2442	1.91328														10.4054	1.10264		9.98603	1.90232		11.6636	2.09416		10.9087	1.97254		12.2507	3.39715		10.3215
	13.2081	1.36901		13.2081	4.10903					12.4532	0.749975		11.0273	0.935473		11.8661	1.76924		11.5306	1.93743														10.6079	1.8808		10.1885	2.08031		11.95	2.09416		11.1112	1.99355		12.5371	2.98252		10.6079
	13.4945	1.11253		13.4945	2.9649					12.7396	1.36232		11.2298	0.789405		12.1525	3.17392		11.7331	1.93743														10.8943	1.17435		10.391	2.16572		12.1525	2.09416		11.3976	1.6795		12.7396	2.8927		10.8104
	13.697	0.863916		13.7809	3.70671					13.026	1.04466		11.5162	0.873928		12.4389	2.2357		12.0195	2.66164														11.0968	1.17435		10.5935	2.3803		12.4389	2.09416		11.6001	1.71036		13.026	3.04357		11.0129
	13.9834	1.14556		14.0673	3.49455					13.3124	0.967076		11.7187	0.8296		12.6413	2.23572		12.222	2.49805																	10.796	2.3803		12.7252	2.20414		11.8864	1.62549		13.3124	3.19183		11.2154
	14.2698	1.00466		14.3537	3.15362					13.5149	1.1594		11.9212	0.91371		12.9277	2.23572		12.5083	1.7216																	11.0824	2.47305		12.9277	1.56196		12.0889	1.72148		13.5988	2.76269		11.5018
	14.5562	0.612964		14.64	3.53555					13.8012	1.16138		12.2076	0.490442		13.1302	2.2516		12.7108	1.98212																	11.2849	2.39976		13.2141	2.26012		12.2914	1.72148		13.8012	3.45826		11.7043
	14.8425	0.755307		14.9264	3.02312					14.0876	1.50217		12.4101	0.676617		13.4166	2.2516		12.9972	2.34326																	11.4874	2.21097		13.4166	2.26012		12.5778	1.65342		14.0876	2.80721
	15.1289	0.975273		15.2128	3.71134					14.374	2.06229		12.6126	0.628073					13.1997	2.14221																	11.6899	2.46877		13.703	2.75555		12.7803	1.54656		14.374	2.86646
	15.4153	1.26349		15.4992	3.22623					14.5765	2.89923		12.8989	0.582191					13.4861	2.56073																				13.9894	3.34761		13.0667	1.8124		14.6604	3.13276
	15.7017	1.29344		15.7856	4.3901					14.8629	1.50279		13.1014	0.60116					13.6886	2.63985																				14.1919	0.5758		13.2692	1.69623		14.8629	3.84114
	15.988	0.850743		16.0719	2.91521					15.1493	2.49466		13.3878	0.628872					13.975	2.41112																				14.4782	2.49341		13.4717	2.22194		15.1493	3.70052
	16.2744	1.1824		16.2744	3.69595					15.4356	2.31584		13.5903	0.556057					14.1775	2.41112																				14.6807	3.02344		13.7581	2.57908		15.4356	3.45169
	16.5608	1.01939		16.5608	3.95682					15.6381	2.30686		13.7928	0.549945					14.4639	2.16068																				14.9671	2.65489		13.9606	1.87076		15.722	3.68806
	16.8472	0.588801		16.8472	3.46591					15.9245	2.30686		14.0792	0.791309					14.6663	3.44126																				15.2535	2.19661		14.247	2.28196		15.9245	4.27915
	17.1336	1.21941		17.1336	3.74243					16.2109	2.27572		14.2817	0.869559					14.9527	2.10864																				15.456	1.78462		14.4495	1.58674		16.2109	3.64583
	17.3361	0.905673		17.4199	4.15028					16.4973	2.578		14.4842	0.583407					15.1552	2.49814																				15.7424	2.04417		14.7358	2.04388		16.4973	3.90571
	17.6224	0.605252		17.7063	3.99592					16.6998	2.578		14.7706	0.583407					15.4416	2.53044																				15.9449	2.76955		14.9383	1.3881		16.7837	4.13523
	17.9088	0.920131		17.9927	4.1284					16.9862	3.56052		14.9731	0.553947					15.6441	2.53044																				16.2312	2.30615		15.1408	1.25736		17.07	3.92403
	18.1952	0.54677		18.2791	3.63089					17.2725	4.35885		15.2595	0.613513					15.9305	2.27021																				16.5176	2.46893		15.4272	2.175		17.2725	3.79213
	18.4816	0.93922		18.5654	3.39602					17.5589	2.34909		15.462	0.724457																										16.7201	2.21709		15.6297	2.35723		17.5589	4.16842
	18.7679	0.947531		18.8518	3.35084					17.7614	2.61857		15.6645	0.933544																										17.0065	3.19694		15.9161	2.30811		17.8453	4.27027
	19.0543	0.985598		19.1382	3.30402					18.0478	2.12839		15.9508	0.98573																										17.2929	2.77754		16.1186	2.00877		18.1317	4.56545
	19.3407	0.791381		19.4246	3.24091					18.3342	2.31849		16.1533	0.415096																										17.4954	2.38736					18.3342	4.31873
	19.6271	1.08657		19.711	3.18328					18.6206	2.24953		16.3558	0.869104																										17.7818	1.99109					18.6206	4.30488
	19.9135	0.774991		19.9973	3.37306					18.823	2.24953		16.6422	1.21959																										17.9843	2.59613					18.9069	4.30488
	20.1998	1.10792		20.2837	3.78312					19.1094	3.06287		16.8447	0.588911																										18.2706	2.78975					19.1933	4.60398
	20.4862	1.65812		20.5701	3.98591					19.3958	2.61375		17.1311	2.34098																										18.557	2.53953					19.3958	4.64101
	20.7726	0.882731		20.7726	3.75021					19.6822	3.21969		17.3336	0.813286																										18.7595	2.67624					19.6822	4.8537
	21.059	1.60562		21.059	3.02263					19.8847	3.18674																													19.0459	3.04722					19.9686	4.51995
	21.2615	1.75821		21.3454	3.00922					20.1711	3.82897																													19.2484	3.21972					20.2549	4.51995
	21.5479	1.60071		21.6317	4.20058					20.4574	3.35518																													19.5348	2.60809					20.4574	4.24494
	21.8342	2.41833		21.9181	3.61045					20.7438	3.70281																													19.8212	2.79818					20.7438	4.56546
				22.2045	3.3527					20.9463	3.07193																													20.0237	5.54645					21.0302	5.00923
				22.4909	3.93742					21.2327	2.15735																													20.31	3.04318					21.3166	5.13563
				22.7772	3.86744					21.5191	3.07193																													20.5125	3.2249					21.5191	4.16946
				23.0636	3.50565																																			20.7989	3.55995					21.8055	4.66308
																																								21.0853	2.40927					22.0918	4.88496
																																								21.2878	2.63751					22.3782	4.88496
																																								21.5742	3.37435					22.5807	4.88496
																																								21.8605	2.09364					22.8671	4.21992
																																								22.0631	3.02624					23.1535	4.74898
																																								22.3494	3.09804					23.4398	5.10452
																																								22.5519	3.35662					23.6423	5.11084
																																								22.8383	4.24702					23.9287	4.65885
																																								23.1247	4.24702					24.2151	4.86882
																																								23.3272	4.02545					24.5015	4.68724
																																								23.6136	4.04369					24.704	4.69637
																																								23.8161	4.04369					24.9904	4.65117
																																								24.1024	3.14745					25.2767	4.97694
																																								24.3888	3.14745
																																								24.5913	3.3858
																																								24.8777	3.3389
																																								25.0802	4.08749
																																								25.3666	4.08749
																																								25.653	3.76165
																																								25.8555	4.52603
																																								26.1418	4.52603
																																								26.4282	4.22021
																																								26.6307	4.22021
																																								26.9171	4.87221
																																								27.1196	4.27743
																																								27.406	5.27553
																																								27.6923	4.87221
																																								27.8948	4.84731
																																								28.1812	4.84731
																																								28.3837	4.84731
																																								28.6701	4.84731
[truncated: 87 more columns]
