# Supplementary material for: Crystal plasticity as an indicator of the viscous-brittle transition in magmas
Source: Nat Commun. 2017 Dec 4;8:1926. doi: 10.1038/s41467-017-01931-4 (PMC5715024; doi:10.1038/s41467-017-01931-4)
Supplement: Supplementary file 13 — Supplementary Data 10 [file 41467_2017_1931_MOESM13_ESM.xlsx]

## Sheet: Broken microlites B2
Broken microlite details B2
Crystal number	length [µm]	max misorientation [degrees]	misorientation per micron [degrees per micron]
1	11.9657	3.53978	0.295827
1	21.3338	2.59034	0.121419
2	12.1456	5.58399	0.459755
2	5.29117	2.3231	0.439052
3	11.4711	4.38516	0.38228
3	7.17401	4.21651	0.587747
3	2.69706	1.84767	0.685069
4	6.77401	2.49153	0.367806
4	5.24264	2.52331	0.481304
5	31.6917	5.58385	0.176193
5	9.03958	3.14269	0.347659
6	18.3336	9.48419	0.51731
6	8.35652	4.62002	0.552864
7	16.6284	3.07514	0.184933
7	10.2627	4.81811	0.469476
8	1.24853	2.24798	1.80051
8	18.2912	5.87846	0.321383
8	10.0971	3.84316	0.380621
9	26.6392	10.4665	0.392897
9	3.4	1.76142	0.518064
9	9.67695	2.99105	0.30909
10	8.5397	3.20677	0.375513
10	8.17401	2.23941	0.273967
11	3.39411	3.41588	1.00641
11	3.82843	2.63453	0.68815
11	1.93137	2.93714	1.52075
12	4.27696	4.68743	1.09597
12	4.11127	3.08612	0.75065
12	0.765685	2.16005	2.82107
13	8.92548	3.07808	0.344864
13	6.14558	2.43613	0.396403
14	7.47107	5.40385	0.723303
14	2.74558	2.70584	0.985525
15	7.41421	4.51459	0.60891
15	0.282843	0.906594	3.20529
15	2.96569	4.76745	1.60754
All broken microlites distortion B2
	1					blue			red		across gap			2									blue			red		across gap		3					whole dataset			blue			yellow			red		4
					X	Y		X	Y		X	Y										X	Y		X	Y		X	Y			max 20			X	Y		X	Y		X	Y		X	Y
					0	0		0	0		0	0										0	0		0	0		0	0						0	0		0	0		0	0		0	0
					0.2	0.311744		0.2	0.274938		0.2	0.955543										0.2	0		0.282843	0.708716		0.282843	1.37207						0.282843	0.354771		0.282843	0.423858		0.282843	0.73689		0.282843	0		max 12
					0.4	1.20524		0.482843	0.333488		0.4	1.4568										0.4	0		0.565685	0.552766		0.482843	0.318199						0.482843	0.550259		0.482843	0.329995		0.482843	1.01068		0.482843	0.742155
					0.6	1.10109		0.682843	0.274938		0.6	1.5013										0.6	1.13022		0.848528	1.0375		0.765685	0.660327						0.765685	0.798206		0.765685	0.238214		0.765685	1.01068		0.765685	0.614883
					0.8	0.534254		0.882843	0.283435		0.882843	1.41813										0.882843	1.13022		1.13137	0.52291		1.04853	0.804836						0.965685	0.371988		0.965685	0.975024		1.04853	1.01068		0.965685	0.907785
					1	0.534254		1.16569	0.59291		1.08284	1.06376										1.08284	0.979373		1.41421	0.89353		1.33137	0.639691						1.24853	0.566442		1.24853	0.567877		1.24853	1.40069		1.24853	0.812494
					1.2	0.663428		1.36569	0.493341		1.28284	1.35246										1.28284	1.15158		1.69706	0.619342		1.53137	0.823758						1.44853	0.866456		1.44853	0.48936		1.53137	0.946415		1.44853	1.32073
					1.4	1.42464		1.56568	0.593671		1.48284	1.10231										1.48284	1.73938		1.9799	1.50825		1.81421	1.41773						1.73137	0.812685		1.73137	0.515775		1.81421	1.50803		1.73137	1.3342
					1.6	0.803827		1.84853	0.495663		1.68284	1.10231										1.68284	1.52274		2.26274	1.41033		2.09706	1.12573						1.93137	1.05105		1.93137	0.703748		2.09706	1.69976		1.93137	1.06971
					1.8	0.134732		2.04853	0.745449		1.88284	1.39232										1.88284	1.7341		2.54558	1.2685		2.29706	0.764196						2.21421	0.847935		2.21421	0.789622		2.29706	1.52539		2.21421	0.883881
					2	1.12641		2.33137	0.883509		2.08284	0.734297										2.08284	1.81755		2.74558	0.568284		2.5799	0.730154						2.41421	2.46664		2.41421	0.789622		2.5799	1.20381		2.41421	1.57219
					2.2	0.936822		2.53137	0.488532		2.36569	1.36819										2.36569	1.62878		3.02843	1.55017		2.86274	0.730154						2.69706	0.590539		2.69706	2.75106		2.86274	1.92473		2.69706	1.84767
					2.48284	0.603924		2.73137	0.488169		2.56569	1.04536										2.56569	0.907157		3.31127	0.996292		3.06274	0.730154						2.89706	1.28944		2.89706	0.35949		3.06274	2.12623
					2.68284	1.52213		3.01421	0.486169		2.76568	0.758419										2.76568	2.12223		3.59411	1.41409		3.34558	0.730154						3.1799	0.65973		3.1799	1.05018		3.34558	1.91591
					2.88284	0.768373		3.21421	0.920679		2.96569	0.758419					max 50					2.96569	2.07998		3.87696	1.59102		3.62843	0.730154						3.3799	0.538149		3.3799	0.633367		3.62843	0.564557
					3.08284	0.702005		3.41421	0.559544		3.16568	0.758419										3.16568	1.90732		4.1598	1.34013		3.91127	38.5574						3.66274	0.766658		3.66274	0.419176		3.82843	2.00781
					3.28284	0.661351		3.69706	0.688696		3.36569	0.758419										3.36569	1.90732		4.44264	1.65028		4.11127	38.5574						3.86274	1.36668		3.86274	0.926799		4.11127	1.49564
					3.48284	0.570175		3.89706	0.637514		3.64853	0.758419										3.64853	2.10061		4.72548	1.70516		4.39411	38.5574						4.14558	1.21583		4.14558	1.63473		4.39411	2.28297
					3.68284	0.768556		4.09706	1.88355		3.84853	0.758419										3.84853	2.24356		5.00833	2.09026		4.67696	39.0301						4.34558	1.02246		4.42843	1.52375		4.59411	2.28297
					3.88284	2.04261		4.3799	0.937389		4.04853	0.758419										4.04853	1.4788		5.29117	2.3231		4.87695	39.4651						4.62843	0.772271		4.62843	1.02431		4.87695	2.54481
					4.08284	1.88342		4.5799	0.64693		4.24853	0.758419										4.24853	1.59996					5.1598	38.6457						4.82843	1.74191		4.91127	1.09615		5.1598	2.88686
					4.28284	2.21967		4.7799	1.05371		4.44853	0.758419										4.44853	1.74252					5.44264	39.1622						5.11127	1.98397		5.11127	1.94688		5.3598	2.90118
					4.48284	1.15651		5.06274	0.728561		4.64853	0.758419										4.64853	2.68948					5.64264	39.2305						5.31127	1.21075		5.39411	2.19414		5.64264	4.21651
					4.68284	1.03154		5.26274	0.864916		4.84853	0.758419										4.84853	2.68948					5.92548	39.2517						5.59411	1.67059		5.59411	1.43339		5.92548	2.45973
					4.88284	1.37526		5.54558	0.864916		5.13137	0.758419										5.13137	2.76469					6.20833	39.7604						5.79411	1.86443		5.87695	1.72661		6.20833	2.93823
					5.08284	1.23128		5.74558	0.953574		5.33137	0.758419										5.33137	2.07404					6.49117	39.5488						6.07695	1.42433		6.07695	2.09785		6.40833	2.81145
					5.28284	0.81586		5.94558	0.739439		5.53137	0.758419										5.53137	2.61491					6.69117	39.2826						6.27696	1.34216		6.3598	1.61614		6.69117	2.51824
					5.48284	0.779726		6.22843	0.865696		5.73137	0.758419										5.73137	2.61491					6.97401	39.7457						6.5598	1.34216		6.5598	1.44156		6.97401	2.64838
					5.68284	1.34668		6.42843	0.789156		5.93137	0.758419										5.93137	2.57366												6.7598	1.06089		6.84264	1.44156		7.17401	3.06833
					5.88284	1.00154		6.62843	0.751558		6.13137	0.758419										6.13137	2.73287												7.04264	1.0606		7.04264	1.06409
					6.08284	0.754438		6.91127	1.12925		6.33137	0.758419									max 6	6.33137	2.57366												7.24264	1.73286		7.32548	1.27733
					6.28284	0.700772		7.11127	1.23959		6.61421	0.758419										6.61421	2.25653												7.52548	0.996791		7.52548	1.99396
					6.48284	1.55691		7.31127	1.0562		6.81421	0.758419										6.81421	3.33116												7.72548	1.53995		7.80833	1.11736
					6.68284	1.22005		7.59411	0.888042		7.01421	0.758419										7.01421	3.1247												8.00833	1.22183		8.09117	1.72078
					6.88284	1.22146		7.79411	1.07104		7.21421	0.758419										7.21421	3.1247												8.20833	1.49849		8.29117	1.28425
		max 20	max 3		7.08284	1.34028		7.99411	0.657872		7.41421	0.758419										7.41421	2.76774												8.49117	1.70555		8.57401	1.66678
					7.36569	1.19869		8.27695	1.43444		7.61421	0.758419										7.61421	2.76774												8.69117	1.68257		8.77401	1.86106
					7.56569	1.90629		8.47696	1.33066		7.89706	0.758419										7.89706	2.96867												8.97401	1.68257		9.05685	1.90987
					7.76569	1.36164		8.67695	0.866354		8.09706	0.758419										8.09706	3.23857												9.17401	3.50253		9.25685	1.943
					7.96568	2.03634		8.9598	1.36194		8.29706	15.9784									max 3	8.29706	4.01461												9.45685	1.69668		9.5397	1.29081
					8.16568	2.89879		9.1598	1.61683		8.49706	15.9526										8.49706	4.21844												9.65685	1.51334		9.7397	1.75139
					8.36568	1.96707		9.44264	1.00915		8.69706	15.8868										8.69706	3.86201												9.9397	1.67467		10.0225	2.29814
					8.56569	1.294		9.64264	0.788673		8.89706	15.9522										8.89706	3.76845												10.1397	1.65837		10.2225	1.67841
					8.76568	1.96618		9.84264	0.737408		9.09706	16.2161										9.09706	3.76845												10.4225	1.87995		10.5054	2.11403
					8.96569	1.3812		10.1255	0.834016		9.3799	15.7093										9.3799	3.65756												10.6225	1.87995		10.7054	1.92234								max 3
					9.16568	1.59238		10.3255	0.920932		9.5799	16.1541										9.5799	4.72327												10.9054	2.21151		10.9882	2.20925
					9.36568	1.9321		10.5255	0.777247		9.7799	16.1668										9.7799	3.62195												11.1054	1.51302		11.1882	2.46112
					9.56569	3.53978		10.8083	0.77595		9.9799	16.3278										9.9799	3.62195												11.3882	2.44211		11.4711	4.38516
					9.76568	2.13872		11.0083	0.772085		10.1799	16.1641										10.1799	3.54234												11.5882	2.44211
					9.96569	2.13872		11.2083	1.57857		10.3799	16.305										10.3799	3.78833												11.8711	2.44211
					10.1657	1.77033		11.4912	0.767225		10.5799	16.1119										10.5799	4.35869												12.0711	2.44211
					10.3657	2.09313		11.6912	1.31172		10.8627	16.1918										10.8627	4.24809												12.3539	2.44211
					10.5657	1.51259		11.8912	1.31172		11.0627	16.0592										11.0627	4.20824												12.6367	2.44211
					10.7657	2.66881		12.174	1.62943		11.2627	16.0556										11.2627	4.20824												12.8368	2.44211
					10.9657	2.28179		12.374	1.48815		11.4627	16.1558										11.4627	4.38049												13.1196	2.44211
					11.1657	1.52629		12.574	1.09193		11.6627	16.2763										11.6627	4.95969											max 5	13.3196	2.44211
					11.3657	2.23755		12.8568	1.27775		11.8627	15.8833										11.8627	5.16753												13.6024	2.44211
					11.5657	1.65186		13.0569	1.44423		12.1456	16.3036										12.1456	5.58399												13.8024	2.44211
					11.7657	2.624		13.3397	1.28191		12.3456	15.8547																							14.0853	13.1374
					11.9657	3.00854		13.5397	1.42076		12.5456	16.2747																							14.2853	13.1374
								13.7397	1.46194		12.7456	16.2555																							14.5681	13.5009
								14.0225	1.37342		12.9456	16.3875																							14.7681	13.5136
								14.2225	1.37342		13.1456	16.5394																							15.051	13.7127
								14.4225	2.11494		13.3456	16.4141																							15.251	13.827
								14.7054	1.7667		13.6284	16.3899																							15.5338	13.8103
								14.9054	1.76512		13.8284	16.1893																							15.7338	13.9017
								15.1054	1.74184		14.0284	16.005																							16.0166	13.2005
								15.3882	1.17879		14.2284	15.707																							16.2167	14.1877
								15.5882	0.895529																										16.4995	13.2685											max 3
								15.7882	1.42787																										16.6995	13.9231
		max 3						16.0711	1.41412																										16.9823	13.956
								16.2711	1.23778																										17.1823	13.6675
								16.5539	1.70468																									max 4	17.4652	13.5924
								16.7539	1.30977																										17.6652	14.0578
								16.9539	1.50665																										17.948	13.9736
								17.2368	1.38579																										18.148	14.4622
								17.4367	1.20943																										18.4309	14.2044
								17.6367	1.47349																										18.6309	13.9942
								17.9196	2.1065																										18.9137	13.5905
								18.1196	1.28157																										19.1137	13.7164
								18.3196	1.63204																										19.3966	13.844
								18.6024	1.37334																										19.5966	14.2363
								18.8024	1.88597																										19.8794	14.7255
								19.0024	1.3313																										20.0794	14.5513
								19.2853	1.34595																										20.3622	14.6847
								19.4853	1.65563																										20.5622	14.3147
								19.6853	1.53167																										20.8451	14.3284
								19.9681	1.68217																										21.0451	14.0859
								20.1681	2.03612																										21.3279	14.7552
								20.451	2.07273																										21.5279	14
								20.651	2.29292																										21.8108	14.919
								20.851	1.81618																									max 2	22.0108	14.5694
								21.1338	1.8976																										22.2936	14.5694
								21.3338	2.59034																										22.4936	14.5694
																																			22.7765	14.5694
																																			22.9764	19.0906
																																			23.2593	19.1405
																																			23.4593	19.0614
																																			23.7421	18.6331
																																			23.9421	19.0672
																																			24.225	19.4276
																																			24.425	18.6772
																																			24.7078	19.8085
																																			24.9078	19.3202
																																			25.1907	19.3202
