# Supplementary material for: Crystal plasticity as an indicator of the viscous-brittle transition in magmas
Source: Nat Commun. 2017 Dec 4;8:1926. doi: 10.1038/s41467-017-01931-4 (PMC5715024; doi:10.1038/s41467-017-01931-4)
Supplement: Supplementary file 14 — Supplementary Data 11 [file 41467_2017_1931_MOESM14_ESM.xlsx]

## Sheet: Broken microlites LAH4
Broken microlite details LAH4
Crystal number	length [µm]	max misorientation [degrees]	misorientation per micron [degrees per micron]
1	7.24762	2.4604	0.339476
1	15.4892	4.38765	0.283271
2	8.74449	2.55079	0.291702
2	16.592	4.00926	0.241638
3	7.48191	3.00352	0.401438
3	13.0067	2.56858	0.197482
4	18.2262	4.03885	0.221596
4	8.19309	4.66749	0.569686
5	7.56474	4.38315	0.579418
5	20.4602	4.33777	0.21201
6	9.56663	3.55132	0.371219
6	4.61679	2.89414	0.626872
6	6.5867	3.47154	0.527053
7	9.63859	3.29221	0.341566
7	14.5274	4.07558	0.280545
8	6.08939	2.92307	0.480026
8	10.9841	3.81094	0.34695
8	5.51663	3.18115	0.576648
9	9.67929	2.94875	0.304646
9	11.3137	3.83382	0.338865
10	12.5287	3.68628	0.294227
10	3.87628	2.09843	0.54135
11	19.5893	4.61072	0.235369
11	6.55073	5.54619	0.846651
11	1.53395	1.61575	1.05332
11	3.71753	2.22411	0.598275
12	10.6346	4.81276	0.452558
12	10.8005	2.76964	0.256436
12	1.4166	1.34868	0.952056
12	30.1694	8.07339	0.267602
13	3.74558	2.42785	0.648189
13	8.25685	3.32054	0.402155
13	9.93381	3.58951	0.361343
13	11.2652	4.7396	0.42073
14	12.077	5.92738	0.4908
14	10.4828	5.4098	0.516062
15	6.22843	1.30203	0.209046
15	10.6083	3.90885	0.36847
All broken microlites distortion LAH4
		1		whole			blue			red			2					whole			blue			red			3				whole			blue			red			4				whole			blue
	max 17			X	Y		X	Y		X	Y							X	Y		X	Y		X	Y						X	Y		X	Y		X	Y		max 22				X	Y		X	Y
				0	0		0	0		0	0		max 12					0	0		0	0		0	0		max 24				0	0		0	0		0	0						0	0		0	0
				0.199975	0.543805		0.199975	0.355588		0.199975	0.420202							0.199975	1.00138		0.199975	1.00138		0.199975	0.632214						0.199975	0		0.199975	1.14751		0.199975	0						0.199975	0.382182		0.199975	0.628146
				0.39995	1.96256		0.39995	0.433636		0.482782	0.618584							0.39995	1.6861		0.39995	1.6861		0.39995	0.559255						0.482782	1.25768		0.39995	0.803275		0.482782	0.571684						0.39995	0.551126		0.39995	0.703317
				0.682757	0.97523		0.599925	1.20391		0.682757	0.680719							0.599925	1.81007		0.682757	0.952456		0.599925	0.639162						0.682757	0.445136		0.599925	0.46624		0.682757	0.357231						0.599925	0.409542		0.599925	0.201478
				0.882732	0.838547		0.7999	1.03182		0.882732	0.463177							0.882732	0.72668		0.882732	0.72668		0.882732	0.889166						0.882732	0.340548		0.7999	1.23788		0.882732	0.241788						0.882732	1.26337		0.7999	0.650509
				1.08271	1.3162		0.999875	0.959292		1.08271	0.152076							1.08271	1.59205		1.08271	1.59205		1.08271	0.716877						1.08271	0.25928		0.999875	0.897272		1.08271	0.673616						1.08271	0.123184		1.08271	1.29398
				1.28268	0.914168		1.19985	0.461502		1.36552	0.888141							1.28268	1.43093		1.28268	1.43093		1.28268	0.888266						1.36552	0.518327		1.19985	0.992899		1.36552	0.216736						1.28268	0.580583		1.28268	1.12907
				1.48266	0.719217		1.48266	1.06352		1.56549	0.872038							1.48266	1.50507		1.56549	1.26013		1.48266	0.781341						1.56549	0.81257		1.39983	0.731274		1.56549	0.378577						1.48266	0.324592		1.48266	0.944427
				1.76547	1.06269		1.68263	1.10981		1.76547	0.480786							1.68263	0.792578		1.76547	1.37521		1.68263	1.40527						1.76547	0.519543		1.5998	1.12728		1.76547	0.597742						1.68263	0.861856		1.68263	0.86772
				1.96544	1.06269		1.88261	0.9178		1.96544	0.766003							1.88261	1.17539		1.96544	1.27567		1.88261	0.791488						2.04827	1.36123		1.79977	0.873025		2.04827	0.663357						1.88261	0.127121		1.88261	0.894038
				2.16541	0.907626		2.08258	1.12691		2.24825	0.699407							2.08258	1.57472		2.16541	1.68145		2.16541	1.31921						2.24825	0.573965		1.99975	1.63077		2.24825	0.309733						2.16541	1.07881		2.08258	1.3339
				2.36539	1.19029		2.28256	1.39462		2.44822	0.841991							2.36539	1.5288		2.36539	1.5288		2.36539	0.520131						2.44822	0.475854		2.19972	1.05896		2.44822	0.180311						2.36539	0.499113		2.28256	1.41478
				2.56536	1.0923		2.48253	1.47935		2.6482	0.657218							2.56536	1.10667		2.6482	2.17386		2.56536	0.679068						2.73103	1.39326		2.3997	1.19027		2.73103	0.55504						2.56536	1.10185		2.48253	1.14376
				2.84817	1.59588		2.68251	1.73926		2.84817	0.79712							2.76534	0.91803		2.84817	1.74188		2.76534	0.879612						2.931	0.620608		2.59967	1.55075		2.931	0.718851						2.76534	0.972126		2.68251	1.25733
				3.04815	1.48306		2.88248	1.3317		3.13098	0.67315							2.96531	1.62082		3.04815	1.88904		2.96531	0.944496						3.13098	0.638183		2.79965	1.10608		3.13098	0.420866						2.96531	0.513161		2.96531	1.16213
				3.24812	1.03054		3.08246	1.3317		3.33095	1.03357							3.16529	1.5874		3.24812	1.19574		3.16529	0.914154						3.33095	0.80228		2.99962	0.469239		3.33095	0.703806						3.16529	1.45584		3.16529	0.832672
				3.4481	1.33848		3.28243	1.60221		3.53093	1.07024							3.36526	1.18307		3.53093	1.63795		3.36526	1.15246						3.61376	0.876864		3.1996	1.52021		3.61376	0.567077						3.4481	0.790158		3.36526	0.998876
				3.64807	1.44302		3.48241	1.37505		3.7309	0.858586							3.56524	1.7707		3.7309	0.934385		3.64807	1.15246						3.81374	0.682857		3.39958	1.18243		3.81374	0.844647						3.64807	0.66524		3.56524	1.05832
				3.93088	1.66276		3.68238	1.43778		4.01371	0.968443							3.84805	1.30452		3.93088	2.01178		3.84805	1.43318						4.01371	1.1765		3.59955	1.28126		4.01371	0.801471						3.84805	0.404029		3.76521	1.41972
				4.13085	1.11542		3.88236	1.64136		4.21369	1.35196							4.04802	1.46039		4.13085	1.26659		4.04802	1.54975						4.29652	0.760931		3.88236	1.70685		4.29652	1.33514						4.04802	0.644494		3.96519	1.41972
				4.33083	1.99495		4.16517	1.48253		4.41366	1.04365							4.248	1.46039		4.33083	1.46039		4.248	1.24652						4.49649	1.01786		4.08233	1.4736		4.49649	0.426602						4.248	0.752597		4.16517	1.29984
				4.5308	1.57493		4.36514	1.7605		4.61364	0.965846							4.44797	1.46039		4.61364	1.94853		4.44797	0.675441						4.69647	0.555786		4.28231	1.2117		4.69647	0.930176						4.44797	0.886314		4.36514	0.998388
				4.81361	2.04802		4.56511	1.51281		4.89644	1.12136							4.64795	1.61731		4.81361	1.45561		4.64795	0.75753						4.97928	1.21229		4.48228	1.32637		4.89644	1.26805						4.73078	0.746456		4.56511	1.16725
				5.01359	2.38168		4.76509	1.89099		5.09642	0.892029							4.84792	1.58564		5.01359	1.85481		4.93075	1.37359						5.17925	1.66373		4.68226	1.33398		5.17925	1.04903						4.93075	1.1323		4.84792	1.42955
				5.21356	2.00448		4.96507	2.20834		5.29639	1.48782							5.0479	1.8573		5.21356	1.99886		5.13073	1.65319						5.37923	1.02092		4.88223	1.57697		5.37923	0.942405						5.13073	1.00219		5.0479	1.42264
				5.41354	1.41571		5.16504	2.00176		5.49637	1.15279							5.3307	1.70524		5.41354	1.99886		5.3307	0.729911						5.5792	0.982917		5.08221	1.99332		5.5792	0.489792						5.3307	0.531121		5.24787	1.12858
				5.61351	2.12545		5.36501	1.7565		5.77918	1.97482							5.53068	2.03967		5.69634	1.99886		5.53068	1.44501						5.86201	1.49076		5.28218	1.84161		5.86201	1.22432						5.53068	0.778803		5.44785	1.58363
				5.89632	1.90123		5.56499	1.60697		5.97915	1.76513							5.73065	0.896081		5.89632	0.901448		5.73065	1.58717						6.06198	1.19313		5.48216	1.71073		6.06198	1.08813						5.73065	2.45017		5.64782	1.70756
				6.09629	1.99851		5.76497	2.12378		6.17913	1.71681		max 2					5.93063	1.99975		6.09629	1.56185		5.93063	1.61791						6.26196	1.53672		5.68213	1.70636		6.26196	1.03514						6.01346	1.06141		5.8478	1.64528
				6.29627	1.63709		5.96494	1.59081		6.3791	1.58045							6.1306	1.05831		6.29627	1.66084		6.1306	1.30976						6.54477	2.14928		5.88211	2.60852		6.54477	0.588374						6.21344	1.07379		6.04777	1.40709
				6.49624	1.71861		6.16491	1.48335		6.66191	1.68046							6.33058	1.33503		6.57908	1.47366		6.41341	1.30976						6.74474	1.20353		6.08208	1.8411		6.74474	1.35062						6.41341	1.59021		6.24775	1.14766
				6.69622	2.05056		6.36489	2.4604		6.86188	2.06255							6.53055	1.62121		6.77905	1.88917		6.61339	1.3722						6.94472	1.09977		6.28206	2.69445		6.94472	1.40158						6.61339	1.48417		6.44772	1.19212
				6.97903	1.74412		6.56487	2.00075		7.06186	2.32872							6.73053	1.33503		6.97903	2.29087		6.81336	2.16712						7.22752	1.09977		6.48203	1.8411		7.14469	1.48065						6.81336	0.927047		6.73053	1.69275
				7.179	2.17434		6.84767	2.00326		7.26183	2.38483							7.01334	2.15112		7.179	2.15996		7.01334	2.63213						7.4275	1.09977		6.68201	1.62832		7.4275	1.22347						7.01334	1.10502		6.9305	1.0834
				7.37898	2.24369		7.04765	2.12934		7.54464	2.0381							7.21331	1.7331		7.37898	2.41368		7.21331	2.10674						7.62747	1.09977		6.88198	3.00352		7.62747	1.24089						7.29614	1.97459		7.13048	1.64861
				7.57895	2.14315		7.24762	2.34765		7.74462	1.80024							7.41329	2.0741		7.66178	1.96974		7.41329	1.66256						7.82745	1.09977		7.08196	2.81463		7.82745	1.40034						7.49612	1.37002		7.33045	1.50326
				7.77893	2.05208					7.94459	1.84322							7.61326	2.0741		7.86176	1.96974		7.69609	1.75825						8.11026	1.09977		7.28193	2.30511		8.11026	1.24202						7.69609	2.09534		7.53043	1.70795
				8.06173	2.29564					8.2274	2.35599							7.81324	1.90468		8.06173	2.29167		7.89607	1.31698						8.31023	1.09977		7.48191	2.30511		8.31023	1.2727						7.89607	2.42622		7.7304	1.88804
				8.26171	2.26887					8.42737	2.18686							8.01321	1.52909		8.26171	2.29167		8.09604	1.96222						8.51021	1.09977					8.51021	2.15376						8.09604	2.2563		7.93038	2.95073
				8.46168	2.26887					8.62735	2.75844							8.21319	1.61799		8.54452	2.42809		8.29602	1.96222						8.79301	1.09977					8.71018	1.9006						8.29602	2.11087		8.13035	1.88892
				8.66166	2.26887					8.82732	2.38441							8.49599	1.61799		8.74449	2.55079		8.49599	2.39718						8.99299	1.09977					8.99299	1.18469						8.57883	2.56815		8.33033	1.96285
				8.86163	2.26887					9.11013	2.35242							8.69597	1.27416					8.69597	2.0189						9.19296	1.09977					9.19296	1.58554						8.7788	2.6475		8.61314	2.35746
				9.14444	2.26887					9.31011	2.38582							8.89594	9.99184					8.89594	2.0189						9.39294	1.09977					9.39294	1.48453						8.97878	3.42117		8.81311	2.35746
				9.34442	2.26887					9.51008	2.54087							9.09592	10.0606					9.17875	1.24252						9.67575	1.09977					9.67575	1.59226						9.17875	2.60644		9.01309	2.18779
				9.54439	2.26887					9.71006	3.05517							9.29589	10.6678					9.37873	2.27276						9.87572	1.09977					9.87572	1.69094						9.37873	2.06288		9.21306	2.46325
				9.74437	2.26887					9.99286	2.12614							9.49587	10.2501					9.5787	2.0387						10.0757	1.09977					10.0757	1.88622						9.5787	1.9822		9.41304	2.4324
				9.94434	2.26887					10.1928	2.84915							9.69584	10.1679					9.77868	1.67859						10.3585	1.09977					10.2757	1.74227						9.86151	3.14701		9.61301	2.49761
				10.2271	2.26887					10.3928	2.42421							9.97865	10.5662					9.97865	2.08093						10.5585	1.09977					10.5585	2.0018						10.0615	2.19323		9.81299	1.93109
				10.4271	2.26887					10.5928	2.72343							10.1786	11.0084					10.1786	1.82175						10.7584	1.09977					10.7584	2.0018						10.2615	1.78888		10.013	2.48792
				10.6271	2.26887					10.8756	2.40476							10.3786	10.6662					10.4614	1.94399						11.0413	1.09977					10.9584	1.89701						10.4614	2.46322		10.2958	3.10846
				10.8271	2.26887					11.0756	2.53546							10.5786	10.5832					10.6614	0.891163						11.2412	1.09977					11.2412	1.66934						10.6614	2.04329		10.4957	2.20231
				11.027	2.26887					11.2756	2.7155							10.7785	10.7671					10.8614	1.61474						11.4412	1.09977					11.4412	1.88539						10.8614	2.04751		10.6957	2.47626
				11.3099	2.26887					11.4755	3.08176							10.9785	10.2884					11.0614	2.52729						11.6412	1.09977					11.6412	1.71504						11.0614	1.98672		10.8957	2.7323
				11.5098	2.26887					11.7583	3.71581							11.1785	10.3193					11.2613	2.13903						11.924	1.09977					11.924	2.00698						11.3442	2.08141		11.0957	2.77948
				11.7098	2.26887					11.9583	3.56132							11.4613	10.433					11.4613	2.28586						12.124	20.3289					12.124	2.14752						11.5441	1.68281		11.2956	2.95792
				11.9098	2.26887					12.1583	3.26374							11.6613	9.96391					11.6613	2.39212						12.3239	20.4941					12.3239	2.14752						11.7441	2.12903		11.4956	2.70796
				12.1098	2.26887					12.3582	3.21209							11.8613	10.7127					11.9441	2.39212		max 3				12.6067	20.3185					12.5239	2.56858						11.9441	2.46689		11.6956	2.41102
				12.3926	2.26887					12.6411	3.64987							12.0612	10.7901					12.1441	2.30732						12.8067	20.8487					12.8067	2.17825						12.1441	2.17446		11.8956	2.53097
				12.5925	2.26887					12.841	3.2434							12.2612	9.88576					12.344	2.30732						13.0067	20.8174					13.0067	2.17825						12.344	2.6685		12.1784	1.82671
				12.7925	2.26887					13.041	3.18332							12.4612	9.88576					12.544	2.57328						13.2895	20.9578												12.6268	2.26378		12.3783	3.09534
				12.9925	2.26887					13.241	3.60267		max 5					12.6612	10.352					12.744	2.21393						13.4895	20.4152												12.8268	2.14201		12.5783	2.85764
				13.1925	2.26887					13.5238	4.38765							12.944	10.2551					12.944	2.92843						13.6895	20.646												13.0268	2.57744		12.7783	2.7266
				13.4753	2.26887					13.7238	3.83889							13.1439	10.828					13.2268	2.3798						13.8894	20.491												13.2268	2.48001		12.9783	3.03523
				13.6753	13.0918					13.9237	3.6502							13.3439	10.828					13.4268	2.06804						14.1722	21.2953												13.4268	2.35295		13.1783	3.03523
				13.8752	13.3292					14.1237	3.96573							13.5439	10.699					13.6267	2.05444						14.3722	21.0073												13.6267	2.62636		13.3782	3.0253
				14.0752	13.219					14.4065	3.77236							13.7439	10.5357					13.8267	2.61133						14.5722	20.698												13.9095	2.24236		13.5782	2.64788
max 3				14.358	14.0143					14.6065	3.64118							13.9438	10.8864					14.0267	2.21047						14.855	21.1042												14.1095	2.49241		13.7782	2.91704
				14.558	13.6961					14.8065	3.7004							14.1438	10.7745					14.2266	1.91683						15.055	21.1239												14.3095	2.84774		14.061	3.22288
				14.7579	13.2558					15.0064	3.68923							14.4266	10.8559					14.4266	2.09914						15.2549	21.3521												14.5095	2.53323		14.261	3.22288
				14.9579	13.1837					15.2893	3.94288							14.6266	10.7964					14.7094	2.26633						15.5378	21.2334												14.7094	2.88814		14.4609	3.46041
				15.1579	13.2428					15.4892	3.94288							14.8266	10.6005					14.9094	2.87899						15.7377	20.5294												14.9094	2.75832		14.6609	3.18444
				15.4407	13.3452													15.0266	10.3508					15.1094	1.90753						15.9377	21.2108												15.1922	2.62108		14.8609	3.12479
				15.6407	13.6928													15.2265	11.3675					15.3094	2.29099						16.1377	21.485												15.3922	2.81477		15.0609	3.62128
				15.8407	13.6557													15.4265	10.5326					15.5093	2.58488						16.4205	21.3009												15.5922	3.03066		15.2608	3.35458
				16.0406	13.4498													15.6265	10.6348					15.7093	3.18448						16.6205	21.3493												15.7921	2.78133		15.4608	2.8732
				16.2406	13.5281													15.9093	10.1756					15.9921	2.61535						16.8204	21.2519												15.9921	3.29581		15.6608	3.68111
				16.5234	13.9345													16.1093	9.81029					16.1921	3.13858						17.1032	21.1548												16.1921	3.29581		15.9436	3.42901
				16.7234	13.8064													16.3092	10.563					16.3921	3.89526						17.3032	21.4417												16.4749	3.29581		16.1436	3.73896
				16.9234	13.9312													16.5092	10.2002					16.592	4.00926						17.5032	21.1973												16.6749	3.29581		16.3435	3.25056
				17.1233	13.9091													16.7092	10.9318												17.7032	21.5908												16.8748	3.29581		16.5435	3.65792
				17.3233	13.9901													16.9092	10.8991												17.986	21.9343												17.0748	3.29581		16.7435	3.42879
				17.6061	14.2604													17.1091	10.778												18.1859	21.8255												17.2748	3.29581		16.9435	3.94813
				17.8061	14.5811													17.3919	10.6872												18.3859	21.3604												17.4748	3.29581		17.1434	3.88758
				18.0061	13.9218													17.5919	10.6872								max 4				18.6687	21.9733												17.7576	3.29581		17.3434	3.48566
				18.2061	14.4903													17.7919	10.7819												18.8687	21.4918												17.9576	3.29581		17.5434	3.75312
				18.406	14.1793													17.9919	10.6872												19.0687	21.7023												18.1575	3.29581		17.8262	3.86872
				18.6888	14.7193													18.1918	10.5989												19.3515	21.794												18.3575	3.29581		18.0262	4.03885
				18.8888	14.3661													18.3918	10.3642												19.5515	21.836												18.5575	3.29581		18.2262	3.90371
				19.0888	14.2364													18.5918	11.368												19.7514	21.9659												18.7574	3.29581
				19.2888	15.0413													18.8746	10.914												19.9514	22.1613												19.0403	3.29581
				19.4887	14.6348													19.0746	10.8127												20.2342	21.6837												19.2402	3.29581
				19.7715	14.593													19.2746	10.8709												20.4342	22.0471												19.4402	3.29581
				19.9715	15.1914													19.4745	10.3633												20.6342	21.5273												19.6402	3.29581
				20.1715	14.7325													19.6745	10.6524												20.917	21.7371												19.8402	3.29581
				20.3715	15.094													19.8745	10.2724												21.117	22.4001												20.0401	3.29581
				20.5714	15.3569													20.0744	10.9492												21.3169	21.8007												20.3229	3.29581
				20.8543	15.0116													20.2744	10.6804												21.5997	21.9511												20.5229	3.29581
				21.0542	15.0125													20.5572	10.6772												21.7997	21.8955												20.7229	3.29581
				21.2542	14.7774													20.7572	10.3452												21.9997	21.8163												20.9229	3.29581
max 5				21.4542	14.8008													20.9572	10.375												22.1997	21.8562												21.1228	3.29581
				21.6542	15.3587													21.1572	10.9447												22.4825	21.8198												21.3228	3.29581
				21.9369	15.1396													21.3571	10.9447												22.6824	21.8743												21.6056	3.29581
				22.1369	15.7418													21.5571	11.0352												22.8824	21.8792												21.8056	3.29581
				22.3369	15.1965													21.7571	11.1372												23.1652	22.1045												22.0056	3.29581
				22.5369	15.4623													22.0399	10.9358												23.3652	21.9819												22.2055	3.29581
				22.7369	14.7431													22.2399	10.4057												23.5652	21.9999												22.4055	3.29581
				23.0197	15.4564													22.4398	10.8317												23.848	22.0135												22.6055	3.29581
				23.2196	16.0419													22.6398	10.8119												24.048	22.034												22.8055	3.29581
				23.4196	15.9172													22.8398	11.3068												24.2479	22.2179												23.0883	3.29581
				23.6196	15.3376													23.0398	10.8878												24.4479	22.3627												23.2883	3.29581
				23.9024	15.3376													23.2397	11.1297												24.7307	22.9508												23.4882	3.29581
				24.1024	15.7367													23.5225	10.8611												24.9307	22.7241												23.6882	18.5011
				24.3023	15.9173													23.7225	10.9195																									23.8882	18.5011
				24.5023	15.344													23.9225	10.997																									24.0882	17.5597
				24.7023	15.7628													24.1225	10.134																									24.371	17.5873
				24.9851	15.9652													24.3224	10.8939																									24.5709	15.7037
				25.1851	15.6234													24.5224	11.3931																									24.7709	17.4551
				25.385	15.6671													24.7224	10.238																									24.9709	17.4388
				25.585	16.2599													25.0052	10.8724																									25.1709	13.6952
				25.785	16.4108													25.2052	10.0457																									25.3708	15.4112
				26.0678	15.8608													25.4051	11.5073																									25.6536	16.7007
				26.2678	16.0667													25.6051	11.8689																									25.8536	18.2217
				26.4678	16.2142																																							26.0536	19.361
				26.6677	16.5495																																							26.2536	18.7774
				26.8677	16.5333																																							26.4535	18.7774
				27.1505	16.834																																							26.6535	18.7084
				27.3505	17.0822																																							26.9363	15.3624
				27.5505	16.4837																																							27.1363	15.4194
				27.7504	16.2458																																							27.3363	18.1446
				27.9504	16.6702																																							27.5362	18.8685
				28.2332	16.6602																																							27.7362	18.6968
				28.4332	16.9897																																							27.9362	17.7605
				28.6332	16.6602																																							28.219	16.0095
																																												28.419	19.3388
																																												28.619	18.4843
																																												28.8189	17.431
																																												29.0189	17.952
																																												29.2189	19.3577
																																												29.5017	19.2776
																																												29.7017	17.0333
																																												29.9016	17.3243
																																												30.1016	18.9641
																																												30.3016	17.3424
																																												30.5016	17.766
																																												30.7844	18.3047
																																												30.9843	19.9624
																																												31.1843	18.3818
																																												31.3843	19.6052
																																												31.5843	19.9747
																																												31.7843	19.4298
																																												32.0671	20.5206
																																												32.267	19.1129
																																												32.467	18.42
																																												32.667	18.42
[truncated: 79 more columns]
